# Supplementary material for: Cryptococcus extracellular vesicles properties and their use as vaccine platforms
Source: J Extracell Vesicles. 2021 Aug 2;10(10):e12129. doi: 10.1002/jev2.12129 (PMC8329992; doi:10.1002/jev2.12129)
Supplement: Supplementary file 5 — Supporting Information [file JEV2-10-e12129-s002.xlsx]

## Sheet: C. noeformans
Table S3: Proteomic of Cryptococcus Evs (Rizzo et al)
Cryptococcus neoformans KN99alpha
Fasta	iBAQ-1	iBAQ-2	iBAQ-3	Mean
CNAG_00776	33657000000	2.82445e+10	2.18081e+10	2.79032e+10
CNAG_03223	11614000000	1.11298e+10	5.83226e+09	9.52535e+09
CNAG_03007	7640900000	6.04651e+09	8.45912e+09	7.38218e+09
CNAG_02775	1757600000	6.80919e+09	3.68013e+09	4.08231e+09
CNAG_01230	2807700000	4.48486e+09	2.93989e+09	3.41082e+09
CNAG_06347	1824200000	1.65355e+09	4.25608e+09	2.57795e+09
CNAG_02030	1544400000	2.57698e+09	3.46308e+09	2.52815e+09
CNAG_06847	1991000000	2.2601e+09	2.94927e+09	2.40012e+09
CNAG_05762	1250000000	2.54076e+09	3.34973e+09	2.38016e+09
CNAG_06400	1388300000	1.8234e+09	1.76464e+09	1.65878e+09
CNAG_00716	1705500000	1.47302e+09	1.40867e+09	1.52906e+09
CNAG_03510	1990000000	1.42866e+09	1.16478e+09	1.52781e+09
CNAG_01854	1186700000	1.09431e+09	2.15103e+09	1.47735e+09
CNAG_04011	1537900000	1.16731e+09	1.53848e+09	1.41456e+09
CNAG_06291	1254500000	1.31202e+09	1.54905e+09	1.37186e+09
CNAG_00407	438860000	1.45762e+09	2.10534e+09	1.33394e+09
CNAG_02801	1288700000	1.2975e+09	1.35002e+09	1.31208e+09
CNAG_04068	1077300000	1.17704e+09	1.66654e+09	1.30696e+09
CNAG_03283	1491300000	9.23666e+08	1.39847e+09	1.27115e+09
CNAG_01984	1204600000	1.4557e+09	1.15191e+09	1.27074e+09
CNAG_05799	1663800000	8.52505e+08	8.2327e+08	1.11319e+09
CNAG_06501	1049800000	8.40538e+08	1.4414e+09	1.11058e+09
CNAG_00655	413290000	1.14298e+09	1.58638e+09	1.04755e+09
CNAG_00588	452690000	1.0198e+09	1.58978e+09	1.02076e+09
CNAG_03015	1162100000	7.82579e+08	9.21067e+08	9.55249e+08
CNAG_06095	1194400000	8.29608e+08	7.67163e+08	9.30391e+08
CNAG_00370	986510000	7.71195e+08	9.44418e+08	9.00708e+08
CNAG_03682	399670000	1.20967e+09	7.93888e+08	8.01076e+08
CNAG_01019	970610000	8.62158e+08	5.5914e+08	7.97302e+08
CNAG_00584	812620000	8.64391e+08	7.07968e+08	7.94993e+08
CNAG_06075	1199200000	6.75629e+08	4.90853e+08	7.88561e+08
CNAG_07487	902800000	5.57694e+08	8.40682e+08	7.67059e+08
CNAG_05904	590850000	8.30247e+08	8.67149e+08	7.62748e+08
CNAG_04891	939620000	7.15949e+08	6.18748e+08	7.58106e+08
CNAG_04953	865300000	5.30131e+08	8.71902e+08	7.55777e+08
CNAG_00771	1192900000	5.3179e+08	5.35191e+08	7.53294e+08
CNAG_05615	292530000	9.50551e+08	9.98198e+08	7.47093e+08
CNAG_03627	855780000	7.57641e+08	5.86241e+08	7.33221e+08
CNAG_05788	737280000	5.51623e+08	9.07397e+08	7.321e+08
CNAG_02189	682340000	7.00041e+08	8.08551e+08	7.30311e+08
CNAG_04021	1052500000	4.16846e+08	6.91274e+08	7.20207e+08
CNAG_03303	989700000	7.12104e+08	4.24753e+08	7.08852e+08
CNAG_00895	922150000	5.4035e+08	6.63694e+08	7.08731e+08
CNAG_01455	1676100000	8.47798e+07	2.02315e+08	6.54398e+08
CNAG_05839	574910000	7.36117e+08	6.49086e+08	6.53371e+08
CNAG_00821	1147300000	3.73798e+08	4.32099e+08	6.51066e+08
CNAG_03892	941540000	2.0301e+08	8.00424e+08	6.48325e+08
CNAG_03072	511400000	7.47134e+08	6.31371e+08	6.29968e+08
CNAG_02359	1049400000	3.08373e+08	4.86688e+08	6.1482e+08
CNAG_01446	213290000	1.16332e+09	4.42138e+08	6.06249e+08
CNAG_05437	584270000	3.89666e+08	8.01656e+08	5.91864e+08
CNAG_02338	611780000	5.38476e+08	6.01658e+08	5.83971e+08
CNAG_06140	467100000	6.05401e+08	6.61782e+08	5.78094e+08
CNAG_04168	897950000	3.83085e+08	4.44436e+08	5.75157e+08
CNAG_00819	731470000	3.49881e+08	5.98018e+08	5.5979e+08
CNAG_01300	649390000	5.27339e+08	5.02592e+08	5.59774e+08
CNAG_02811	499770000	5.18308e+08	6.19291e+08	5.4579e+08
CNAG_06113	346720000	4.98826e+08	7.52574e+08	5.32707e+08
CNAG_02443	44011000	4.90011e+08	1.05786e+09	5.30628e+08
CNAG_06699	646810000	5.3317e+08	4.02028e+08	5.27336e+08
CNAG_06576	220690000	4.6595e+08	8.55712e+08	5.14117e+08
CNAG_05701	217510000	6.84046e+08	6.28741e+08	5.10099e+08
CNAG_03983	984560000	1.49089e+08	3.75487e+08	5.03045e+08
CNAG_02545	582430000	3.72634e+08	4.45052e+08	4.66705e+08
CNAG_06336	202080000	5.84132e+08	6.04205e+08	4.63472e+08
CNAG_05556	443730000	4.93106e+08	4.08619e+08	4.48485e+08
CNAG_02754	640890000	3.40332e+08	2.97253e+08	4.26158e+08
CNAG_00232	302060000	4.31167e+08	5.29666e+08	4.20964e+08
CNAG_01621	23958000	5.83717e+08	6.5474e+08	4.20805e+08
CNAG_00586	117350000	5.87236e+08	5.45892e+08	4.16826e+08
CNAG_06746	468680000	3.72099e+08	3.87181e+08	4.0932e+08
CNAG_00779	685860000	2.7355e+08	2.56527e+08	4.05312e+08
CNAG_00979	233610000	4.50505e+08	5.10131e+08	3.98082e+08
CNAG_01896	198760000	6.7823e+08	3.09296e+08	3.95429e+08
CNAG_02225	337110000	3.9269e+08	4.25995e+08	3.85265e+08
CNAG_00587	335770000	4.36903e+08	3.6292e+08	3.78531e+08
CNAG_06447	411890000	2.48938e+08	4.72972e+08	3.77933e+08
CNAG_06125	517760000	3.48804e+08	2.4396e+08	3.70175e+08
CNAG_02843	404980000	3.85789e+08	3.16945e+08	3.69238e+08
CNAG_01332	531590000	2.65381e+08	3.07531e+08	3.68167e+08
CNAG_05235	233160000	4.52715e+08	4.06514e+08	3.6413e+08
CNAG_00019	227740000	3.81808e+08	4.78092e+08	3.62547e+08
CNAG_01109	578780000	1.37258e+08	3.67002e+08	3.61013e+08
CNAG_04799	528300000	2.58161e+08	2.95892e+08	3.60784e+08
CNAG_06081	305930000	2.66561e+08	5.0934e+08	3.6061e+08
CNAG_01239	509430000	1.95072e+08	3.75138e+08	3.5988e+08
CNAG_06811	682680000	1.52631e+08	2.15066e+08	3.50125e+08
CNAG_03266	363390000	4.38011e+08	2.35622e+08	3.45674e+08
CNAG_01628	483640000	1.98766e+08	3.53708e+08	3.45372e+08
CNAG_05654	166010000	3.23235e+08	5.26918e+08	3.38721e+08
CNAG_05277	108790000	4.01417e+08	5.02776e+08	3.37661e+08
CNAG_00894	125510000	3.99255e+08	4.64919e+08	3.29895e+08
CNAG_02035	258010000	3.8456e+08	2.92859e+08	3.1181e+08
CNAG_02714	179300000	4.17636e+08	3.3113e+08	3.09355e+08
CNAG_06422	143420000	3.78785e+08	3.71286e+08	2.9783e+08
CNAG_04637	252770000	2.80379e+08	3.40866e+08	2.91338e+08
CNAG_01428	222730000	3.17603e+08	3.19464e+08	2.86599e+08
CNAG_03315	71896000	4.16248e+08	3.56779e+08	2.81641e+08
CNAG_05434	292510000	2.16549e+08	3.06253e+08	2.71771e+08
CNAG_05138	219170000	2.67407e+08	3.28565e+08	2.71714e+08
CNAG_03316	319690000	2.64112e+08	2.23983e+08	2.69262e+08
CNAG_03677	297960000	2.63123e+08	2.36872e+08	2.65985e+08
CNAG_04171	22607000	3.39606e+08	4.16572e+08	2.59595e+08
CNAG_03143	148460000	4.79448e+08	1.47762e+08	2.58557e+08
CNAG_01557	201930000	3.31452e+08	2.28727e+08	2.54036e+08
CNAG_05312	271070000	1.1539e+08	3.74016e+08	2.53492e+08
CNAG_02991	360590000	2.40761e+08	1.53995e+08	2.51782e+08
CNAG_07561	240690000	3.11261e+08	2.00816e+08	2.50922e+08
CNAG_01727	216570000	2.39046e+08	2.88896e+08	2.48171e+08
CNAG_01735	39321000	5.67682e+08	1.37236e+08	2.4808e+08
CNAG_04883	422110000	1.30197e+08	1.77263e+08	2.4319e+08
CNAG_06144	169730000	2.59581e+08	2.9945e+08	2.4292e+08
CNAG_00091	81936000	2.86402e+08	3.60346e+08	2.42895e+08
CNAG_01562	35864000	4.05622e+08	2.81082e+08	2.40856e+08
CNAG_00483	193850000	3.5525e+08	1.58767e+08	2.35956e+08
CNAG_04566	56354000	3.43634e+08	2.8646e+08	2.28816e+08
CNAG_02833	216350000	1.78423e+08	2.884e+08	2.27724e+08
CNAG_03705	207690000	1.92703e+08	2.80025e+08	2.26806e+08
CNAG_02234	306700000	1.33532e+08	2.21069e+08	2.20434e+08
CNAG_05638	143860000	3.75665e+08	1.29597e+08	2.16374e+08
CNAG_05595	156870000	3.20746e+08	1.6807e+08	2.15229e+08
CNAG_05232	246390000	2.41008e+08	1.52147e+08	2.13182e+08
CNAG_05800	132740000	1.94961e+08	3.11374e+08	2.13025e+08
CNAG_06544	349200000	1.52814e+08	1.29321e+08	2.10445e+08
CNAG_05197	252740000	1.64693e+08	2.13264e+08	2.10232e+08
CNAG_06745	343010000	1.25139e+08	1.56845e+08	2.08332e+08
CNAG_07807	432670000	6.47827e+07	1.2739e+08	2.08281e+08
CNAG_03747	306930000	1.58431e+08	1.5793e+08	2.07764e+08
CNAG_01577	302920000	1.82882e+08	1.37337e+08	2.07713e+08
CNAG_02585	285130000	1.43225e+08	1.93655e+08	2.07337e+08
CNAG_07445	203820000	2.34834e+08	1.77043e+08	2.05232e+08
CNAG_01761	57895000	3.0917e+08	2.27136e+08	1.98067e+08
CNAG_02434	263860000	9.70575e+07	2.27559e+08	1.96159e+08
CNAG_05387	96677000	3.01376e+08	1.73908e+08	1.90654e+08
CNAG_07887	64307000	1.98591e+08	3.02015e+08	1.88304e+08
CNAG_02285	199350000	2.42205e+08	1.16607e+08	1.86054e+08
CNAG_00914	133470000	2.00713e+08	2.16399e+08	1.83527e+08
CNAG_01170	312150000	8.55775e+07	1.51412e+08	1.83047e+08
CNAG_05131	151430000	1.76827e+08	2.08456e+08	1.78904e+08
CNAG_00672	404710000	6.03454e+07	6.8904e+07	1.77986e+08
CNAG_04985	154340000	1.91474e+08	1.64411e+08	1.70075e+08
CNAG_03049	141620000	1.90948e+08	1.72823e+08	1.68464e+08
CNAG_02007	162140000	1.57082e+08	1.84802e+08	1.68008e+08
CNAG_05525	155000000	1.66919e+08	1.80132e+08	1.6735e+08
CNAG_03358	138440000	2.20482e+08	1.35554e+08	1.64825e+08
CNAG_04291	164630000	1.05211e+08	2.22512e+08	1.64118e+08
CNAG_00886	86996000	2.55129e+08	1.48829e+08	1.63651e+08
CNAG_03251	238580000	1.31641e+08	1.15439e+08	1.61887e+08
CNAG_06222	149420000	1.39779e+08	1.9394e+08	1.61046e+08
CNAG_03249	212920000	1.30421e+08	1.35324e+08	1.59555e+08
CNAG_03359	20671000	2.37028e+08	2.06553e+08	1.5475e+08
CNAG_01005	147220000	2.1516e+08	9.83489e+07	1.53576e+08
CNAG_04054	111850000	1.38805e+08	2.07343e+08	1.52666e+08
CNAG_03000	121670000	1.57074e+08	1.71821e+08	1.50188e+08
CNAG_01890	135770000	1.71251e+08	1.37135e+08	1.48052e+08
CNAG_01043	134800000	1.47549e+08	1.5975e+08	1.47366e+08
CNAG_05530	170250000	1.16755e+08	1.51265e+08	1.4609e+08
CNAG_05844	181540000	9.25262e+07	1.6101e+08	1.45025e+08
CNAG_03298	167860000	9.4744e+07	1.6955e+08	1.44051e+08
CNAG_04066	165440000	1.45937e+08	1.18169e+08	1.43182e+08
CNAG_06835	81137000	1.6435e+08	1.80325e+08	1.41937e+08
CNAG_06220	83418000	1.06575e+08	2.33783e+08	1.41259e+08
CNAG_03058	49841000	2.64678e+08	1.04729e+08	1.39749e+08
CNAG_01224	150720000	1.29407e+08	1.38992e+08	1.39706e+08
CNAG_03438	98284000	1.66201e+08	1.53517e+08	1.39334e+08
CNAG_03861	133770000	1.21549e+08	1.60596e+08	1.38638e+08
CNAG_02933	126470000	1.53508e+08	1.32033e+08	1.37337e+08
CNAG_05831	313640000	3.32912e+07	6.03938e+07	1.35775e+08
CNAG_06770	132260000	1.54322e+08	1.18399e+08	1.34994e+08
CNAG_04785	249100000	4.79592e+07	1.02504e+08	1.33188e+08
CNAG_01586	138750000	1.47182e+08	1.07717e+08	1.31216e+08
CNAG_05731	65213000	1.35008e+08	1.91982e+08	1.30734e+08
CNAG_05712	233010000	6.1444e+07	8.29264e+07	1.25793e+08
CNAG_06287	110670000	1.73341e+08	9.2741e+07	1.25584e+08
CNAG_03053	118710000	1.43345e+08	1.14281e+08	1.25445e+08
CNAG_06779	77827000	1.03535e+08	1.89601e+08	1.23654e+08
CNAG_00684	135820000	1.01501e+08	1.33035e+08	1.23452e+08
CNAG_03916	95654000	1.6005e+08	1.13012e+08	1.22905e+08
CNAG_01753	104240000	8.99334e+07	1.691e+08	1.21091e+08
CNAG_04659	121680000	1.61079e+08	8.0127e+07	1.20962e+08
CNAG_00581	191380000	6.52055e+07	1.04609e+08	1.20398e+08
CNAG_03948	128560000	1.33205e+08	9.6216e+07	1.19327e+08
CNAG_05596	291490000	3.97014e+06	6.2363e+07	1.19274e+08
CNAG_03465	66892000	1.20919e+08	1.67031e+08	1.18281e+08
CNAG_05980	129470000	1.04054e+08	1.17526e+08	1.17017e+08
CNAG_03281	74433000	1.55822e+08	1.0312e+08	1.11125e+08
CNAG_04212	79755000	1.31888e+08	1.2033e+08	1.10658e+08
CNAG_05483	105140000	1.03894e+08	1.22821e+08	1.10619e+08
CNAG_02924	128650000	8.41974e+07	1.16037e+08	1.09628e+08
CNAG_07745	119320000	1.41015e+08	6.80407e+07	1.09459e+08
CNAG_03416	19680000	1.77537e+08	1.30534e+08	1.09251e+08
CNAG_00418	61805000	1.71929e+08	9.18024e+07	1.08512e+08
CNAG_06313	96506000	1.26918e+08	1.00518e+08	1.07981e+08
CNAG_06109	125450000	4.90641e+07	1.44848e+08	1.06454e+08
CNAG_05893	105100000	1.06415e+08	1.0711e+08	1.06208e+08
CNAG_05246	90519000	1.31625e+08	9.20607e+07	1.04735e+08
CNAG_04388	79401000	1.38845e+08	9.04611e+07	1.02902e+08
CNAG_01273	91750000	1.00153e+08	1.16717e+08	1.02873e+08
CNAG_07558	124100000	9.89164e+07	8.08772e+07	1.01298e+08
CNAG_00808	101890000	1.06774e+08	9.16176e+07	1.00094e+08
CNAG_04884	13143000	1.21158e+08	1.63262e+08	9.91878e+07
CNAG_01480	120440000	7.70756e+07	9.75399e+07	9.83518e+07
CNAG_05647	54628000	1.05682e+08	1.32382e+08	9.75639e+07
CNAG_04448	73035000	8.00489e+07	1.37071e+08	9.67182e+07
CNAG_01253	70810000	9.87488e+07	1.19723e+08	9.64273e+07
CNAG_00703	137430000	6.55773e+07	8.52008e+07	9.60693e+07
CNAG_03120	88012000	8.81224e+07	1.10061e+08	9.53985e+07
CNAG_03936	150740000	6.61182e+07	6.83561e+07	9.50714e+07
CNAG_00730	75495000	1.0995e+08	9.65838e+07	9.40095e+07
CNAG_01182	104220000	7.49464e+07	1.01732e+08	9.36328e+07
CNAG_00139	82612000	1.12463e+08	8.5471e+07	9.35152e+07
CNAG_04642	41736000	1.33069e+08	1.05106e+08	9.33037e+07
CNAG_03153	65030000	8.47159e+07	1.26967e+08	9.22377e+07
CNAG_05521	65169000	1.24828e+08	8.56062e+07	9.18678e+07
CNAG_04601	82701000	1.08952e+08	8.12762e+07	9.09765e+07
CNAG_02422	119850000	6.91912e+07	8.18829e+07	9.0308e+07
CNAG_02129	82963000	9.46164e+07	9.21343e+07	8.99045e+07
CNAG_01958	54160000	1.03599e+08	1.08112e+08	8.86238e+07
CNAG_04237	118280000	4.84354e+07	9.63539e+07	8.76898e+07
CNAG_03482	97775000	6.65657e+07	9.43866e+07	8.62424e+07
CNAG_00510	124360000	6.00455e+07	7.42783e+07	8.62279e+07
CNAG_00065	31696000	1.32606e+08	8.91419e+07	8.44815e+07
CNAG_01198	181410000	1.96836e+07	4.60543e+07	8.23826e+07
CNAG_03780	106490000	8.43889e+07	5.42252e+07	8.17013e+07
CNAG_01152	73378000	9.92275e+07	6.96606e+07	8.07554e+07
CNAG_03435	164670000	4.01521e+07	3.73281e+07	8.07167e+07
CNAG_00016	110660000	4.28239e+07	8.86317e+07	8.07052e+07
CNAG_02959	60621000	9.96104e+07	8.13433e+07	8.05249e+07
CNAG_06508	69788000	8.15169e+07	8.95262e+07	8.0277e+07
CNAG_03127	101310000	4.45016e+07	9.27778e+07	7.95298e+07
CNAG_02827	23267000	1.2565e+08	8.85002e+07	7.9139e+07
CNAG_04105	3428300	1.89145e+08	4.37082e+07	7.87605e+07
CNAG_04320	49224000	1.07604e+08	7.93162e+07	7.87148e+07
CNAG_03725	55795000	9.88446e+07	8.10951e+07	7.85782e+07
CNAG_05774	116880000	6.23734e+07	5.58367e+07	7.83634e+07
CNAG_05555	109690000	6.08441e+07	6.36381e+07	7.80574e+07
CNAG_02261	62809000	8.9726e+07	8.07108e+07	7.77486e+07
CNAG_00450	75510000	7.90142e+07	7.83895e+07	7.76379e+07
CNAG_07659	37937000	1.10787e+08	8.25982e+07	7.71075e+07
CNAG_01796	84801000	5.2319e+07	9.14291e+07	7.61831e+07
CNAG_00150	45420000	5.69916e+07	1.25285e+08	7.58988e+07
CNAG_00334	65037000	7.22746e+07	8.98966e+07	7.57361e+07
CNAG_00799	55200000	6.81206e+07	1.0335e+08	7.55569e+07
CNAG_06424	80402000	5.56497e+07	8.80975e+07	7.47164e+07
CNAG_00897	38650000	8.2538e+07	1.01493e+08	7.4227e+07
CNAG_02958	45387000	7.90908e+07	9.61793e+07	7.35524e+07
CNAG_03492	1202700	1.24541e+08	9.24836e+07	7.27424e+07
CNAG_01049	92035000	4.96066e+07	7.50073e+07	7.22163e+07
CNAG_04752	14728000	1.15582e+08	8.43918e+07	7.15672e+07
CNAG_05031	135820000	3.84784e+07	3.39955e+07	6.94313e+07
CNAG_00829	25365000	6.8123e+07	1.14262e+08	6.92501e+07
CNAG_00075	66659000	6.39929e+07	7.40944e+07	6.82488e+07
CNAG_05458	81635000	4.2279e+07	7.8464e+07	6.74593e+07
CNAG_00233	101420000	5.70028e+07	4.35758e+07	6.73328e+07
CNAG_05132	58525000	4.33257e+07	9.50025e+07	6.56177e+07
CNAG_01892	50007000	8.62955e+07	5.89689e+07	6.50905e+07
CNAG_04969	91156000	6.23854e+07	4.04685e+07	6.46699e+07
CNAG_01839	68752000	5.16864e+07	7.3427e+07	6.46218e+07
CNAG_05001	78368000	5.72389e+07	5.65051e+07	6.40373e+07
CNAG_06906	45456000	8.11259e+07	6.40637e+07	6.35486e+07
CNAG_00668	36235000	1.02275e+08	4.82514e+07	6.22538e+07
CNAG_00293	57617000	6.03095e+07	6.838e+07	6.21022e+07
CNAG_04380	69131000	6.27603e+07	5.43888e+07	6.20934e+07
CNAG_03413	55207000	6.82426e+07	6.25524e+07	6.20007e+07
CNAG_04499	57035000	5.44435e+07	7.38619e+07	6.17801e+07
CNAG_05411	15503000	7.71371e+07	9.05696e+07	6.10699e+07
CNAG_00534	43296000	6.55238e+07	7.31908e+07	6.06702e+07
CNAG_01052	30588000	6.17065e+07	8.90398e+07	6.04448e+07
CNAG_06489	27169000	7.8506e+07	7.36605e+07	5.97785e+07
CNAG_01811	77162000	4.13815e+07	6.07395e+07	5.9761e+07
CNAG_01110	35894000	3.73455e+07	1.0586e+08	5.96998e+07
CNAG_06344	42548000	7.73221e+07	5.64573e+07	5.87758e+07
CNAG_07570	46519000	6.50826e+07	6.46558e+07	5.87525e+07
CNAG_04445	84545000	3.69323e+07	5.43088e+07	5.85954e+07
CNAG_06101	48874000	5.43653e+07	6.97562e+07	5.76652e+07
CNAG_03114	71819000	6.3318e+07	3.72104e+07	5.74491e+07
CNAG_02182	45236000	7.93812e+07	4.64808e+07	5.70327e+07
CNAG_01823	37851000	7.93692e+07	5.2279e+07	5.64997e+07
CNAG_07352	54486000	5.19273e+07	6.08562e+07	5.57565e+07
CNAG_02974	69322000	5.04171e+07	4.69635e+07	5.55675e+07
CNAG_04016	17159000	4.51079e+07	1.04223e+08	5.54967e+07
CNAG_02994	52353000	5.1751e+07	5.85708e+07	5.42249e+07
CNAG_01113	72709000	4.21059e+07	4.77412e+07	5.41854e+07
CNAG_03370	47920000	6.17559e+07	5.21604e+07	5.39454e+07
CNAG_03485	43963000	6.20926e+07	5.36028e+07	5.32195e+07
CNAG_03322	34049000	8.66226e+07	3.87466e+07	5.31394e+07
CNAG_00990	101580000	3.53192e+07	2.25096e+07	5.31362e+07
CNAG_01820	28645000	6.76435e+07	6.18813e+07	5.27233e+07
CNAG_02257	46322000	7.56253e+07	3.58112e+07	5.25862e+07
CNAG_06694	60369000	4.25686e+07	5.39567e+07	5.22981e+07
CNAG_03225	42038000	6.79618e+07	4.58539e+07	5.19512e+07
CNAG_00301	3271200	5.88033e+07	9.18557e+07	5.13101e+07
CNAG_00711	19255000	8.53063e+07	4.74627e+07	5.06747e+07
CNAG_03959	28965000	5.1664e+07	7.04539e+07	5.0361e+07
CNAG_04762	47182000	4.45622e+07	5.87105e+07	5.01516e+07
CNAG_04004	27900000	6.77608e+07	5.45093e+07	5.00567e+07
CNAG_02526	20722000	7.76492e+07	5.11804e+07	4.98505e+07
CNAG_07810	47581000	4.23524e+07	5.8785e+07	4.95728e+07
CNAG_01204	36595000	3.82885e+07	7.13236e+07	4.87357e+07
CNAG_04874	67981000	1.82268e+07	5.87335e+07	4.83138e+07
CNAG_01216	30573000	6.49773e+07	4.69322e+07	4.74942e+07
CNAG_02918	42408000	5.44235e+07	4.44749e+07	4.71021e+07
CNAG_06923	47765000	5.79617e+07	3.47384e+07	4.68217e+07
CNAG_02084	42748000	4.08534e+07	5.64867e+07	4.6696e+07
CNAG_00656	53341000	4.27768e+07	4.36916e+07	4.66031e+07
CNAG_05036	18327000	5.97998e+07	6.15945e+07	4.65737e+07
CNAG_00417	55616000	4.57158e+07	3.82097e+07	4.65138e+07
CNAG_02722	33892000	5.07506e+07	5.46922e+07	4.64449e+07
CNAG_05258	46267000	5.59625e+07	3.64878e+07	4.62391e+07
CNAG_05267	62838000	3.60946e+07	3.8537e+07	4.58232e+07
CNAG_00982	76879000	2.48875e+07	3.55207e+07	4.57624e+07
CNAG_04861	48831000	1.23217e+07	7.52399e+07	4.54642e+07
CNAG_00441	44631000	5.1605e+07	3.99408e+07	4.53923e+07
CNAG_00806	13459000	7.87924e+07	4.33772e+07	4.52095e+07
CNAG_02503	77392000	2.41663e+07	3.3956e+07	4.51714e+07
CNAG_03853	37624000	6.52079e+07	3.26699e+07	4.51673e+07
CNAG_06949	60542000	3.97157e+07	3.49967e+07	4.50848e+07
CNAG_04443	43103000	6.93324e+07	2.24516e+07	4.49623e+07
CNAG_03937	31033000	5.12029e+07	5.21172e+07	4.47844e+07
CNAG_06085	26407000	5.80614e+07	4.97178e+07	4.47287e+07
CNAG_02367	32759000	5.93067e+07	4.10063e+07	4.43573e+07
CNAG_03268	25387000	6.29861e+07	4.34351e+07	4.39361e+07
CNAG_06138	45149000	4.43373e+07	4.22336e+07	4.39066e+07
CNAG_04373	26918000	4.00508e+07	6.35544e+07	4.35077e+07
CNAG_03198	50699000	4.41968e+07	3.55069e+07	4.34676e+07
CNAG_01961	70063000	1.72519e+07	4.28431e+07	4.3386e+07
CNAG_03410	29997000	6.53387e+07	3.47356e+07	4.33571e+07
CNAG_05314	34695000	6.10092e+07	3.41371e+07	4.32804e+07
CNAG_06150	39170000	5.41308e+07	3.64244e+07	4.32417e+07
CNAG_04963	26689000	3.93926e+07	6.33761e+07	4.31526e+07
CNAG_04050	90971000	2.05826e+07	1.57369e+07	4.24302e+07
CNAG_06893	14274000	4.27249e+07	6.9998e+07	4.23323e+07
CNAG_01822	69735000	3.50128e+07	2.18026e+07	4.21835e+07
CNAG_01395	75574000	2.39876e+07	2.60195e+07	4.18604e+07
CNAG_00626	11250000	7.8826e+07	3.54646e+07	4.18469e+07
CNAG_00557	35208000	4.106e+07	4.91073e+07	4.17918e+07
CNAG_03146	31931000	5.16808e+07	4.08619e+07	4.14912e+07
CNAG_02905	39319000	2.34179e+07	6.05372e+07	4.10914e+07
CNAG_06565	40483000	2.39756e+07	5.87519e+07	4.10702e+07
CNAG_07740	23351000	5.90554e+07	4.04951e+07	4.09672e+07
CNAG_02860	28963000	2.59876e+07	6.78054e+07	4.09187e+07
CNAG_05935	44045000	4.83285e+07	2.88299e+07	4.04011e+07
CNAG_05068	18065000	4.26795e+07	5.87464e+07	3.98303e+07
CNAG_01046	42384000	4.23484e+07	3.38218e+07	3.95181e+07
CNAG_00785	38738000	4.64793e+07	3.17699e+07	3.89957e+07
CNAG_06747	21454000	4.32682e+07	5.13578e+07	3.86934e+07
CNAG_06849	28032000	5.66142e+07	3.1347e+07	3.86644e+07
CNAG_02673	37809000	4.88447e+07	2.90376e+07	3.85638e+07
CNAG_02817	36397000	3.86746e+07	3.95041e+07	3.81919e+07
CNAG_02506	39656000	1.09758e+07	6.37668e+07	3.81329e+07
CNAG_06669	31641000	3.36622e+07	4.66629e+07	3.7322e+07
CNAG_06710	21945000	5.03286e+07	3.90261e+07	3.70999e+07
CNAG_00935	62339000	2.43936e+07	2.38334e+07	3.68553e+07
CNAG_06229	41079000	3.19877e+07	3.69833e+07	3.66833e+07
CNAG_07808	26827000	4.76552e+07	3.55106e+07	3.66643e+07
CNAG_00409	23419000	6.0205e+07	2.57621e+07	3.6462e+07
CNAG_03612	24608000	4.38458e+07	3.96641e+07	3.60393e+07
CNAG_02128	39018000	2.43569e+07	4.44979e+07	3.59576e+07
CNAG_02726	39006000	3.20762e+07	3.67149e+07	3.59324e+07
CNAG_05886	54162000	2.99605e+07	2.35374e+07	3.58866e+07
CNAG_03311	23191000	5.54878e+07	2.89108e+07	3.58632e+07
CNAG_01153	67390000	2.06927e+07	1.88819e+07	3.56549e+07
CNAG_00072	16451000	5.09596e+07	3.80727e+07	3.51611e+07
CNAG_00444	34455000	2.70566e+07	4.26758e+07	3.47291e+07
CNAG_06646	26916000	4.11629e+07	3.58057e+07	3.46282e+07
CNAG_06658	29682000	3.70607e+07	3.66864e+07	3.44764e+07
CNAG_06475	10951000	3.84704e+07	5.39963e+07	3.44726e+07
CNAG_04079	44793000	2.64798e+07	3.15566e+07	3.42765e+07
CNAG_04281	19198000	3.63954e+07	4.70195e+07	3.42043e+07
CNAG_06381	30010000	3.29394e+07	3.95979e+07	3.41824e+07
CNAG_03352	16092000	6.44412e+07	2.10175e+07	3.38502e+07
CNAG_02838	53511000	2.47095e+07	2.32413e+07	3.38206e+07
CNAG_01990	25039000	3.57994e+07	3.93956e+07	3.34114e+07
CNAG_04869	25771000	4.13017e+07	3.30781e+07	3.33836e+07
CNAG_01181	43867000	3.19398e+07	2.4293e+07	3.33666e+07
CNAG_01539	36929000	4.65016e+07	1.63455e+07	3.32587e+07
CNAG_02133	36913000	2.67909e+07	3.58425e+07	3.31821e+07
CNAG_03196	35382000	3.1371e+07	3.25678e+07	3.31069e+07
CNAG_04401	17833000	3.39837e+07	4.73459e+07	3.30542e+07
CNAG_04726	27173000	3.66084e+07	3.4913e+07	3.28981e+07
CNAG_02404	21135000	3.04145e+07	4.69478e+07	3.28324e+07
CNAG_00121	23423000	3.50408e+07	3.89654e+07	3.24764e+07
CNAG_06226	28802000	1.9528e+07	4.8564e+07	3.2298e+07
CNAG_03301	40420000	2.14171e+07	3.43513e+07	3.20628e+07
CNAG_06465	23662000	2.74946e+07	4.49309e+07	3.20291e+07
CNAG_01845	27035000	4.16264e+07	2.70142e+07	3.18919e+07
CNAG_04273	11616000	2.87527e+07	5.52815e+07	3.18834e+07
CNAG_03424	5451900	3.89004e+07	5.11105e+07	3.18209e+07
CNAG_05144	21904000	4.66101e+07	2.68294e+07	3.17812e+07
CNAG_06767	10344000	5.06197e+07	3.41261e+07	3.16966e+07
CNAG_02952	21167000	2.65317e+07	4.73551e+07	3.16846e+07
CNAG_03621	8971700	3.82071e+07	4.63438e+07	3.11742e+07
CNAG_00305	22341000	4.58227e+07	2.46267e+07	3.09302e+07
CNAG_02916	20046000	4.78921e+07	2.45403e+07	3.08262e+07
CNAG_04652	9551500	5.47554e+07	2.67292e+07	3.03454e+07
CNAG_05348	34102000	2.64567e+07	2.96196e+07	3.00594e+07
CNAG_00157	29572000	2.89529e+07	3.11383e+07	2.98877e+07
CNAG_02753	23378000	3.82438e+07	2.77414e+07	2.97877e+07
CNAG_02966	45748000	2.24287e+07	2.10662e+07	2.97476e+07
CNAG_04625	40394000	2.39931e+07	2.44116e+07	2.95996e+07
CNAG_05167	6156300	5.46246e+07	2.77065e+07	2.94958e+07
CNAG_06104	6901500	2.42468e+07	5.72341e+07	2.94608e+07
CNAG_02752	34468000	2.37921e+07	2.84815e+07	2.89139e+07
CNAG_02416	20669000	2.69066e+07	3.90224e+07	2.8866e+07
CNAG_03856	11745000	1.84989e+07	5.62835e+07	2.88425e+07
CNAG_00250	11421000	3.82726e+07	3.652e+07	2.87378e+07
CNAG_02202	23795000	4.59902e+07	1.61892e+07	2.86582e+07
CNAG_01853	30335000	2.41264e+07	3.14453e+07	2.86356e+07
CNAG_00930	22393000	4.59256e+07	1.62793e+07	2.81993e+07
CNAG_02896	18573000	3.7888e+07	2.77258e+07	2.80623e+07
CNAG_01951	39576000	2.38854e+07	2.03133e+07	2.79249e+07
CNAG_06905	29252000	3.35713e+07	2.09449e+07	2.79227e+07
CNAG_05241	26968000	2.40913e+07	3.25467e+07	2.78687e+07
CNAG_02114	11575000	2.83346e+07	4.36273e+07	2.78456e+07
CNAG_00176	21922000	4.10951e+07	2.03859e+07	2.7801e+07
CNAG_02704	22830000	1.51562e+07	4.53905e+07	2.77922e+07
CNAG_02378	29318000	1.24701e+07	4.11469e+07	2.7645e+07
CNAG_00933	27281000	1.3922e+07	4.14521e+07	2.75517e+07
CNAG_04505	28235000	2.30558e+07	3.10399e+07	2.74436e+07
CNAG_03373	8078300	1.53987e+07	5.88153e+07	2.74308e+07
CNAG_01627	24249000	2.38089e+07	3.40911e+07	2.7383e+07
CNAG_04584	25627000	3.51389e+07	1.98757e+07	2.68805e+07
CNAG_00848	15906000	2.64806e+07	3.78742e+07	2.67536e+07
CNAG_06633	19291000	1.99261e+07	4.07967e+07	2.66712e+07
CNAG_05750	27423000	2.26513e+07	2.97078e+07	2.6594e+07
CNAG_05050	28149000	2.85995e+07	2.28819e+07	2.65435e+07
CNAG_04245	8946100	4.53042e+07	2.49458e+07	2.63987e+07
CNAG_04640	26984000	3.45677e+07	1.75985e+07	2.63834e+07
CNAG_01881	5770800	4.11254e+07	3.11824e+07	2.60262e+07
CNAG_04017	35273000	2.19843e+07	2.03436e+07	2.5867e+07
CNAG_05761	22349000	3.24065e+07	2.2755e+07	2.58368e+07
CNAG_00034	24670000	2.84256e+07	2.37782e+07	2.56246e+07
CNAG_06840	15860000	3.65438e+07	2.43445e+07	2.55828e+07
CNAG_05366	34375000	1.35734e+07	2.87205e+07	2.55563e+07
CNAG_00100	14243000	2.10717e+07	3.92899e+07	2.48682e+07
CNAG_06900	14226000	4.23596e+07	1.7799e+07	2.47948e+07
CNAG_00057	16221000	3.73503e+07	2.0772e+07	2.47811e+07
CNAG_05351	20488000	3.05636e+07	2.30694e+07	2.4707e+07
CNAG_00919	22943000	1.3145e+07	3.7694e+07	2.4594e+07
CNAG_00995	23245000	1.98272e+07	2.99588e+07	2.43437e+07
CNAG_05550	6726200	2.48835e+07	4.11102e+07	2.42399e+07
CNAG_01704	20149000	2.74579e+07	2.49559e+07	2.41876e+07
CNAG_06453	19290000	2.18663e+07	3.14021e+07	2.41861e+07
CNAG_04027	33728000	1.29519e+07	2.58292e+07	2.41697e+07
CNAG_00085	38048000	9.87488e+06	2.44263e+07	2.41164e+07
CNAG_04283	55136000	1.01174e+07	6.7958e+06	2.40164e+07
CNAG_06606	17662000	2.91603e+07	2.50754e+07	2.39659e+07
CNAG_02292	35696000	1.50548e+07	2.08318e+07	2.38609e+07
CNAG_01821	33587000	1.8171e+07	1.97277e+07	2.38286e+07
CNAG_02692	30597000	2.53135e+07	1.5565e+07	2.38252e+07
CNAG_01666	34556000	2.02691e+07	1.66314e+07	2.38188e+07
CNAG_06147	32849000	8.14211e+06	3.01243e+07	2.37051e+07
CNAG_01396	23846000	2.55257e+07	2.16886e+07	2.36868e+07
CNAG_00471	19022000	1.89751e+07	3.29392e+07	2.36455e+07
CNAG_02415	13705000	3.00842e+07	2.58163e+07	2.32018e+07
CNAG_04986	18439000	2.52273e+07	2.51296e+07	2.2932e+07
CNAG_05939	5889300	6.09964e+07	1.66875e+06	2.28515e+07
CNAG_05398	22870000	2.21527e+07	2.25408e+07	2.25212e+07
CNAG_06026	15842000	2.58958e+07	2.57787e+07	2.25055e+07
CNAG_05696	48983000	5.77686e+06	1.24255e+07	2.23951e+07
CNAG_05847	26371000	1.7788e+07	2.29058e+07	2.23549e+07
CNAG_03463	28456000	1.82571e+07	1.99777e+07	2.22303e+07
CNAG_03142	5764500	2.59333e+07	3.44368e+07	2.20449e+07
CNAG_04749	13382000	2.3382e+07	2.83371e+07	2.17004e+07
CNAG_01117	23552000	1.71051e+07	2.37047e+07	2.14539e+07
CNAG_01590	28515000	2.33773e+07	1.19778e+07	2.129e+07
CNAG_00781	17461000	1.74625e+07	2.88161e+07	2.12465e+07
CNAG_05892	18753000	2.22213e+07	2.2732e+07	2.12354e+07
CNAG_05499	4744100	2.33461e+07	3.55143e+07	2.12015e+07
CNAG_00869	13040000	2.4254e+07	2.59993e+07	2.10978e+07
CNAG_02858	13753000	2.93095e+07	1.97691e+07	2.09439e+07
CNAG_02944	16590000	2.10773e+07	2.49274e+07	2.08649e+07
CNAG_02330	30056000	1.92591e+07	1.2648e+07	2.06544e+07
CNAG_06908	24278000	2.11794e+07	1.62104e+07	2.05559e+07
CNAG_01686	7908600	2.9229e+07	2.44098e+07	2.05158e+07
CNAG_00543	16694000	2.84112e+07	1.56376e+07	2.02476e+07
CNAG_02106	13912000	2.84631e+07	1.83193e+07	2.02315e+07
CNAG_02813	33329000	1.74865e+07	9.82018e+06	2.02119e+07
CNAG_00116	18195000	2.12145e+07	2.11839e+07	2.01978e+07
CNAG_04609	25105000	1.95695e+07	1.58776e+07	2.0184e+07
CNAG_02156	14168000	2.34499e+07	2.26631e+07	2.00936e+07
CNAG_03793	23973000	1.27812e+07	2.31788e+07	1.99777e+07
CNAG_05260	14489000	2.55815e+07	1.95944e+07	1.98883e+07
CNAG_05678	2470400	1.80577e+07	3.87815e+07	1.97699e+07
CNAG_05683	5526300	3.19925e+07	2.14055e+07	1.96414e+07
CNAG_06328	36262000	1.30468e+07	9.58759e+06	1.96321e+07
CNAG_06469	16168000	2.11307e+07	2.14689e+07	1.95892e+07
CNAG_03069	20530000	1.65842e+07	2.11278e+07	1.9414e+07
CNAG_00287	13170000	2.33677e+07	2.15856e+07	1.93744e+07
CNAG_03951	10726000	2.34889e+07	2.3621e+07	1.92787e+07
CNAG_01813	28194000	2.0301e+07	8.93552e+06	1.91435e+07
CNAG_02891	27066000	7.35646e+06	2.2869e+07	1.90972e+07
CNAG_03814	29980000	1.29128e+07	1.43791e+07	1.90906e+07
CNAG_06196	7964100	2.22763e+07	2.70243e+07	1.90883e+07
CNAG_02148	16361000	2.3745e+07	1.6784e+07	1.89634e+07
CNAG_01128	14692000	3.32553e+07	8.83981e+06	1.8929e+07
CNAG_06594	14685000	2.74826e+07	1.45023e+07	1.889e+07
CNAG_00556	14913000	2.07207e+07	2.07095e+07	1.87811e+07
CNAG_06315	14044000	1.1843e+07	3.03808e+07	1.87559e+07
CNAG_06917	22285000	1.97338e+07	1.41345e+07	1.87178e+07
CNAG_06170	17797000	2.26529e+07	1.56147e+07	1.86882e+07
CNAG_04163	8979600	8.93111e+06	3.80001e+07	1.86369e+07
CNAG_02144	16552000	2.05156e+07	1.87881e+07	1.86186e+07
CNAG_06208	15896000	2.34698e+07	1.63915e+07	1.85858e+07
CNAG_02201	19171000	1.55933e+07	2.08897e+07	1.85514e+07
CNAG_02546	10273000	1.59308e+07	2.92914e+07	1.84984e+07
CNAG_07334	12141000	2.2108e+07	2.11793e+07	1.84761e+07
CNAG_00741	16334000	2.12257e+07	1.71499e+07	1.82365e+07
CNAG_03664	3920300	2.29999e+07	2.77819e+07	1.8234e+07
CNAG_07839	10687000	2.23609e+07	2.14294e+07	1.81591e+07
CNAG_05828	12456000	2.52249e+07	1.62425e+07	1.79745e+07
CNAG_01899	12842000	1.10995e+07	2.98237e+07	1.79217e+07
CNAG_05215	12590000	1.88714e+07	2.22825e+07	1.79146e+07
CNAG_02795	14583000	1.94689e+07	1.93958e+07	1.78159e+07
CNAG_03323	8735100	3.85486e+07	5.89036e+06	1.77247e+07
CNAG_04753	13088000	1.88722e+07	2.11002e+07	1.76868e+07
CNAG_02762	17341000	1.82069e+07	1.74901e+07	1.76793e+07
CNAG_02309	11529000	1.84949e+07	2.29904e+07	1.76714e+07
CNAG_01055	16231000	1.55527e+07	2.10543e+07	1.76126e+07
CNAG_00772	12376000	1.79125e+07	2.24719e+07	1.75868e+07
CNAG_02883	14358000	2.21471e+07	1.61221e+07	1.75424e+07
CNAG_05814	30348000	1.48371e+07	7.17125e+06	1.74521e+07
CNAG_00126	15991000	1.44158e+07	2.19129e+07	1.74399e+07
CNAG_00315	11507000	1.65499e+07	2.41358e+07	1.73976e+07
CNAG_01558	14959000	2.21678e+07	1.47762e+07	1.7301e+07
CNAG_04681	10360000	2.05005e+07	2.07013e+07	1.71872e+07
CNAG_00400	24162000	1.05674e+07	1.67905e+07	1.71733e+07
CNAG_07801	13675000	1.76915e+07	2.00403e+07	1.71356e+07
CNAG_03577	19940000	1.2206e+07	1.90814e+07	1.70758e+07
CNAG_05465	16703000	1.90796e+07	1.50723e+07	1.69516e+07
CNAG_04002	8671600	2.24518e+07	1.94942e+07	1.68725e+07
CNAG_00560	11733000	2.29369e+07	1.58583e+07	1.68427e+07
CNAG_04028	10361000	2.61208e+07	1.389e+07	1.67906e+07
CNAG_06316	16324000	1.58606e+07	1.8152e+07	1.67789e+07
CNAG_06377	15249000	2.14395e+07	1.35682e+07	1.67522e+07
CNAG_04760	17696000	1.59779e+07	1.62232e+07	1.66324e+07
CNAG_01492	12119000	2.26497e+07	1.50566e+07	1.66084e+07
CNAG_06231	29770000	7.39811e+06	1.25579e+07	1.65753e+07
CNAG_00256	16379000	2.13533e+07	1.17544e+07	1.64956e+07
CNAG_06034	9140200	3.41839e+07	6.00463e+06	1.64429e+07
CNAG_02748	16090000	1.94203e+07	1.36234e+07	1.63779e+07
CNAG_03813	9237400	1.82523e+07	2.13972e+07	1.62956e+07
CNAG_06114	15049000	2.09592e+07	1.28613e+07	1.62898e+07
CNAG_03769	13414000	2.12145e+07	1.41364e+07	1.6255e+07
CNAG_00761	17821000	1.1251e+07	1.91393e+07	1.60705e+07
CNAG_00538	25270000	1.16204e+07	1.10962e+07	1.59955e+07
CNAG_04840	34990000	2.08962e+06	1.06356e+07	1.59051e+07
CNAG_05287	23928000	7.40233e+06	1.63657e+07	1.58987e+07
CNAG_01523	7468600	2.06106e+07	1.93609e+07	1.58134e+07
CNAG_03618	9204500	2.99805e+07	8.14775e+06	1.57776e+07
CNAG_07363	19387000	1.18326e+07	1.60228e+07	1.57475e+07
CNAG_06122	19064000	1.5859e+07	1.21157e+07	1.56796e+07
CNAG_05993	6844500	1.99085e+07	1.9531e+07	1.5428e+07
CNAG_04961	6521100	2.59972e+07	1.37457e+07	1.54213e+07
CNAG_00997	21535000	1.1906e+07	1.25754e+07	1.53388e+07
CNAG_03787	7732600	1.91865e+07	1.87918e+07	1.5237e+07
CNAG_02529	23284000	1.23129e+07	9.99577e+06	1.51976e+07
CNAG_07427	21605000	1.23033e+07	1.16147e+07	1.51743e+07
CNAG_00307	28569000	7.16771e+06	9.78157e+06	1.51728e+07
CNAG_05100	14968000	1.30014e+07	1.74533e+07	1.51409e+07
CNAG_00021	22469000	7.39452e+06	1.54547e+07	1.51061e+07
CNAG_02961	33092000	3.02357e+06	9.05806e+06	1.50579e+07
CNAG_02104	15300000	1.35431e+07	1.62517e+07	1.50316e+07
CNAG_06049	18208000	1.42036e+07	1.26728e+07	1.50282e+07
CNAG_05932	8527800	1.9532e+07	1.70102e+07	1.50233e+07
CNAG_03667	2128600	2.48085e+07	1.80996e+07	1.50122e+07
CNAG_01009	14098000	1.28626e+07	1.79883e+07	1.4983e+07
CNAG_04114	10033000	2.31794e+07	1.16855e+07	1.4966e+07
CNAG_04716	23788000	7.5165e+06	1.3423e+07	1.49092e+07
CNAG_06240	9513200	1.20983e+07	2.30115e+07	1.48743e+07
CNAG_02473	22812000	1.16491e+07	1.0016e+07	1.48257e+07
CNAG_06168	11802000	1.81207e+07	1.42844e+07	1.47357e+07
CNAG_06242	14669000	1.552e+07	1.39672e+07	1.47187e+07
CNAG_05653	8281300	2.30039e+07	1.28512e+07	1.47121e+07
CNAG_01151	7129300	1.92679e+07	1.75976e+07	1.46649e+07
CNAG_00502	10650000	1.27285e+07	2.04117e+07	1.45967e+07
CNAG_04577	22325000	8.9367e+06	1.24375e+07	1.45664e+07
CNAG_04372	5832700	8.32879e+06	2.93695e+07	1.45103e+07
CNAG_03887	2680200	1.25714e+07	2.81386e+07	1.44634e+07
CNAG_03328	6126300	1.74083e+07	1.97452e+07	1.44266e+07
CNAG_05251	20867000	9.67704e+06	1.2682e+07	1.44087e+07
CNAG_04284	24805000	8.92712e+06	9.40465e+06	1.43789e+07
CNAG_02197	20648000	1.30644e+07	9.34581e+06	1.43527e+07
CNAG_02337	22834000	9.31644e+06	1.06751e+07	1.42752e+07
CNAG_00326	6398500	2.23888e+07	1.37089e+07	1.41654e+07
CNAG_03679	12942000	1.38239e+07	1.51504e+07	1.39721e+07
CNAG_05997	3241500	1.31936e+07	2.53227e+07	1.39193e+07
CNAG_04914	23959000	4.52004e+06	1.32345e+07	1.39045e+07
CNAG_06000	11539000	7.86776e+06	2.22209e+07	1.38759e+07
CNAG_02986	1933600	1.30349e+07	2.65068e+07	1.38251e+07
CNAG_02315	30441000	6.08161e+06	4.80464e+06	1.37758e+07
CNAG_01976	21922000	8.35273e+06	1.0927e+07	1.37339e+07
CNAG_00774	15173000	1.50525e+07	1.07514e+07	1.3659e+07
CNAG_00475	6946900	1.25594e+07	2.10929e+07	1.35331e+07
CNAG_07736	5342000	1.48043e+07	2.02756e+07	1.3474e+07
CNAG_01087	7784800	1.5733e+07	1.68199e+07	1.34459e+07
CNAG_07354	15509000	1.35702e+07	1.10714e+07	1.33835e+07
CNAG_01341	16434000	1.10995e+07	1.24549e+07	1.33295e+07
CNAG_07600	13623000	8.3982e+06	1.77567e+07	1.32593e+07
CNAG_06426	9122200	1.2577e+07	1.80702e+07	1.32564e+07
CNAG_06399	10263000	2.00067e+07	9.35224e+06	1.32073e+07
CNAG_03476	10017000	1.65547e+07	1.28015e+07	1.31244e+07
CNAG_05038	7631100	9.6547e+06	2.20067e+07	1.30975e+07
CNAG_03405	8474600	1.20393e+07	1.87468e+07	1.30869e+07
CNAG_06628	10197000	1.92512e+07	9.71721e+06	1.30551e+07
CNAG_03245	15794000	1.29296e+07	1.03497e+07	1.30244e+07
CNAG_05781	25438000	2.08675e+06	1.13233e+07	1.29493e+07
CNAG_01416	4735100	1.91905e+07	1.47459e+07	1.28905e+07
CNAG_04485	10958000	1.69903e+07	1.06972e+07	1.28818e+07
CNAG_02510	8074300	1.37146e+07	1.68199e+07	1.28696e+07
CNAG_03437	1258900	1.83736e+07	1.88332e+07	1.28219e+07
CNAG_00700	7808300	1.58638e+07	1.47762e+07	1.28161e+07
CNAG_04876	11924000	1.24022e+07	1.38284e+07	1.27182e+07
CNAG_07442	4357100	1.73293e+07	1.64264e+07	1.27043e+07
CNAG_02335	4293200	6.75398e+06	2.70059e+07	1.26844e+07
CNAG_02097	21456000	7.41462e+06	8.90932e+06	1.25933e+07
CNAG_06216	12655000	1.45562e+07	1.04545e+07	1.25552e+07
CNAG_03882	4567900	2.08635e+07	1.21277e+07	1.25197e+07
CNAG_06314	15508000	1.23687e+07	9.53703e+06	1.24713e+07
CNAG_00316	9161700	1.21645e+07	1.60182e+07	1.24481e+07
CNAG_05918	10770000	9.28533e+06	1.7104e+07	1.23864e+07
CNAG_06311	5200300	2.01734e+07	1.17811e+07	1.23849e+07
CNAG_04009	11543000	1.3764e+07	1.17875e+07	1.23649e+07
CNAG_03320	14577000	1.55168e+07	6.96128e+06	1.23517e+07
CNAG_03961	7637800	2.11411e+07	8.26588e+06	1.23483e+07
CNAG_07559	19019000	9.5813e+06	8.31415e+06	1.23048e+07
CNAG_01364	11412000	1.36579e+07	1.16928e+07	1.22543e+07
CNAG_00972	7605900	9.52705e+06	1.93986e+07	1.21772e+07
CNAG_03771	5703500	1.54856e+07	1.50814e+07	1.20902e+07
CNAG_03863	20806000	8.59924e+06	6.76316e+06	1.20561e+07
CNAG_03739	6475500	1.61255e+07	1.35462e+07	1.2049e+07
CNAG_04628	8438500	1.73636e+07	1.02431e+07	1.20151e+07
CNAG_01148	17692000	9.09865e+06	9.01035e+06	1.19337e+07
CNAG_01405	10075000	9.21273e+06	1.62343e+07	1.18407e+07
CNAG_05882	4624200	1.38063e+07	1.69063e+07	1.17789e+07
CNAG_06566	8071700	1.83736e+07	8.79173e+06	1.17457e+07
CNAG_01840	5893800	1.89432e+07	1.03166e+07	1.17179e+07
CNAG_05575	23396000	4.12171e+06	6.93921e+06	1.14856e+07
CNAG_02799	4692500	1.35024e+07	1.61221e+07	1.1439e+07
CNAG_02903	10826000	1.4936e+07	8.51897e+06	1.1427e+07
CNAG_04776	16170000	1.1058e+07	6.94261e+06	1.13902e+07
CNAG_04155	22959000	4.78403e+06	6.36151e+06	1.13682e+07
CNAG_01491	12571000	1.57162e+07	5.54313e+06	1.12768e+07
CNAG_00691	2838800	1.85212e+07	1.23079e+07	1.12226e+07
CNAG_02655	6061100	1.69416e+07	1.0597e+07	1.11999e+07
CNAG_04312	9800000	7.85938e+06	1.59153e+07	1.11916e+07
CNAG_01535	6518700	1.24381e+07	1.45997e+07	1.11855e+07
CNAG_02331	13483000	1.08003e+07	9.18925e+06	1.11575e+07
CNAG_05134	8595100	1.64334e+07	8.4104e+06	1.11463e+07
CNAG_06443	7947700	8.41894e+06	1.65064e+07	1.09577e+07
CNAG_04399	8015500	1.55973e+07	9.22078e+06	1.09445e+07
CNAG_05554	8892600	1.00336e+07	1.38348e+07	1.09204e+07
CNAG_03061	7938200	1.54075e+07	9.41292e+06	1.09195e+07
CNAG_00074	1879100	1.23352e+07	1.85418e+07	1.09187e+07
CNAG_02126	11042000	5.52564e+06	1.60835e+07	1.08837e+07
CNAG_01647	15330000	5.86653e+06	1.14474e+07	1.08813e+07
CNAG_02568	7335100	1.06663e+07	1.46209e+07	1.08741e+07
CNAG_04441	7782100	8.61838e+06	1.61175e+07	1.08393e+07
CNAG_05599	20404000	7.31546e+06	4.74314e+06	1.08209e+07
CNAG_02190	11542000	7.98495e+06	1.28282e+07	1.0785e+07
CNAG_01744	6628000	1.59236e+07	9.78249e+06	1.0778e+07
CNAG_01683	3544300	1.30141e+07	1.56956e+07	1.07513e+07
CNAG_03566	14060000	7.58981e+06	1.04977e+07	1.07158e+07
CNAG_03365	3779800	1.94275e+07	8.72269e+06	1.06433e+07
CNAG_04383	12466000	9.32282e+06	9.85695e+06	1.05486e+07
CNAG_01291	12224000	8.11339e+06	1.12764e+07	1.05379e+07
CNAG_02507	14553000	6.85681e+06	1.01327e+07	1.05142e+07
CNAG_04962	6611400	1.08569e+07	1.40445e+07	1.05043e+07
CNAG_04687	14321000	5.78005e+06	1.13876e+07	1.04962e+07
CNAG_03144	3941400	2.15527e+07	5.86618e+06	1.04534e+07
CNAG_00356	14854000	8.14929e+06	8.14766e+06	1.03837e+07
CNAG_02575	22583000	4.97518e+06	3.39146e+06	1.03165e+07
CNAG_05534	13536000	9.30128e+06	8.00121e+06	1.02795e+07
CNAG_06414	19398000	2.62006e+06	8.62947e+06	1.02158e+07
CNAG_01772	996570	9.81505e+06	1.97589e+07	1.01902e+07
CNAG_03048	7565400	1.45523e+07	8.42079e+06	1.01795e+07
CNAG_03999	13605000	9.40978e+06	7.50542e+06	1.01734e+07
CNAG_05581	8393400	1.262e+07	9.48738e+06	1.01669e+07
CNAG_06686	2941100	1.12439e+07	1.60624e+07	1.00824e+07
CNAG_00605	9614100	1.36292e+07	6.87082e+06	1.0038e+07
CNAG_00929	23250000	3.17021e+06	3.56476e+06	9.99499e+06
CNAG_05724	3976600	1.22435e+07	1.36887e+07	9.96959e+06
CNAG_01884	7885900	1.1859e+07	1.00473e+07	9.9307e+06
CNAG_05907	13066000	8.81942e+06	7.85614e+06	9.91386e+06
CNAG_05859	4907100	1.13819e+07	1.33449e+07	9.87795e+06
CNAG_01486	8943300	7.97937e+06	1.25717e+07	9.83146e+06
CNAG_01607	22179000	2.19923e+06	5.00735e+06	9.79519e+06
CNAG_06060	6152100	1.10867e+07	1.21139e+07	9.78423e+06
CNAG_00640	6509900	1.41438e+07	8.65328e+06	9.76899e+06
CNAG_02280	11560000	8.20753e+06	9.52691e+06	9.76481e+06
CNAG_01025	4676600	1.65012e+07	8.09544e+06	9.75775e+06
CNAG_04306	8359800	1.30548e+07	7.78591e+06	9.73351e+06
CNAG_06079	5381400	8.90479e+06	1.48755e+07	9.72057e+06
CNAG_04259	18707000	5.66358e+06	4.71859e+06	9.69639e+06
CNAG_00797	6636200	1.36077e+07	8.82566e+06	9.68985e+06
CNAG_00122	4228900	1.18972e+07	1.27409e+07	9.62234e+06
CNAG_04258	15167000	6.89455e+06	6.74983e+06	9.60379e+06
CNAG_00137	5662000	1.5496e+07	7.59524e+06	9.58442e+06
CNAG_06730	8456200	1.05769e+07	9.70434e+06	9.57916e+06
CNAG_03139	6003600	1.2415e+07	1.03175e+07	9.57871e+06
CNAG_02501	11311000	5.42042e+06	1.18767e+07	9.53604e+06
CNAG_01174	6277700	1.00273e+07	1.21801e+07	9.49501e+06
CNAG_00465	9905500	1.31067e+07	5.31799e+06	9.44339e+06
CNAG_05218	11036000	6.07523e+06	1.1167e+07	9.42607e+06
CNAG_03306	8025600	3.15752e+06	1.70341e+07	9.40573e+06
CNAG_05125	13666000	7.09319e+06	7.35355e+06	9.37091e+06
CNAG_06511	16314000	3.67983e+06	7.9968e+06	9.33021e+06
CNAG_01893	7034700	1.18845e+07	8.99114e+06	9.30344e+06
CNAG_00306	998030	1.4581e+07	1.22288e+07	9.26927e+06
CNAG_00130	8957700	9.27735e+06	9.55633e+06	9.26379e+06
CNAG_01745	8736300	1.236e+07	6.64604e+06	9.24743e+06
CNAG_06602	3489400	1.69448e+07	7.2596e+06	9.23126e+06
CNAG_01390	10224000	1.16444e+07	5.73021e+06	9.19952e+06
CNAG_02263	9897300	1.15757e+07	6.11054e+06	9.19453e+06
CNAG_05909	6697100	1.12558e+07	9.61977e+06	9.1909e+06
CNAG_06605	6497600	1.27932e+07	8.27912e+06	9.18996e+06
CNAG_01749	18121000	1.79348e+06	7.32937e+06	9.08128e+06
CNAG_02455	9661600	8.03361e+06	9.54622e+06	9.08048e+06
CNAG_08025	9388000	5.09133e+06	1.26278e+07	9.0357e+06
CNAG_06106	4500000	5.067e+06	1.70957e+07	8.88756e+06
CNAG_04299	3985000	1.15526e+07	1.11081e+07	8.88192e+06
CNAG_01089	19849000	2.31571e+06	4.30885e+06	8.82452e+06
CNAG_04219	9075300	1.23823e+07	4.92967e+06	8.79576e+06
CNAG_05662	1687100	1.15111e+07	1.31821e+07	8.79345e+06
CNAG_02850	4278000	1.04581e+07	1.16138e+07	8.78328e+06
CNAG_03040	7592700	1.15941e+07	6.91366e+06	8.70015e+06
CNAG_01789	12346000	194370	1.35057e+07	8.68203e+06
CNAG_00180	5943700	1.36779e+07	6.40113e+06	8.67424e+06
CNAG_01861	1999300	1.34489e+07	1.05409e+07	8.66305e+06
CNAG_01047	9838600	2.32712e+06	1.37972e+07	8.65429e+06
CNAG_07856	4542800	1.0758e+07	1.04168e+07	8.57255e+06
CNAG_00115	10290000	7.29623e+06	8.12624e+06	8.57082e+06
CNAG_05475	15173000	3.96902e+06	6.45151e+06	8.53118e+06
CNAG_04524	5508800	9.40579e+06	1.05566e+07	8.49038e+06
CNAG_05769	7952600	1.23632e+07	5.11942e+06	8.47839e+06
CNAG_03720	10820000	4.77837e+06	9.7687e+06	8.45569e+06
CNAG_06625	6090800	8.65269e+06	1.04996e+07	8.41435e+06
CNAG_02145	14158000	4.28885e+06	6.77907e+06	8.40864e+06
CNAG_05199	11984000	5.36609e+06	7.84833e+06	8.39947e+06
CNAG_03974	2830900	1.42347e+07	8.12385e+06	8.39649e+06
CNAG_05115	3864700	1.50413e+07	6.19594e+06	8.36731e+06
CNAG_03693	14116000	5.25799e+06	5.64775e+06	8.34058e+06
CNAG_01583	2513400	1.06033e+07	1.18317e+07	8.3161e+06
CNAG_02091	7578800	1.05506e+07	6.77392e+06	8.30111e+06
CNAG_00290	2903900	1.31697e+07	8.73069e+06	8.2681e+06
CNAG_04765	9353500	7.5721e+06	7.55442e+06	8.16001e+06
CNAG_07669	19625000	2.82365e+06	2.02609e+06	8.15825e+06
CNAG_07535	12017000	5.06756e+06	7.24489e+06	8.10982e+06
CNAG_06612	12600000	4.00819e+06	7.67265e+06	8.09361e+06
CNAG_01404	12101000	5.97519e+06	6.17627e+06	8.08415e+06
CNAG_00678	8911200	8.71412e+06	6.60375e+06	8.07636e+06
CNAG_04530	13999000	5.02057e+06	5.10783e+06	8.04247e+06
CNAG_07925	392120	6.71242e+06	1.69302e+07	8.01158e+06
CNAG_01526	8563900	5.75899e+06	9.59035e+06	7.97108e+06
CNAG_01375	2411700	1.38765e+07	7.51489e+06	7.93437e+06
CNAG_02901	9056200	4.90417e+06	9.79628e+06	7.91888e+06
CNAG_05480	5632100	9.59885e+06	8.47301e+06	7.90132e+06
CNAG_06273	6276500	8.02963e+06	9.37431e+06	7.89348e+06
CNAG_01355	5777200	1.18877e+07	5.99038e+06	7.88509e+06
CNAG_02920	2558600	1.24214e+07	8.46813e+06	7.81604e+06
CNAG_03343	7126900	2.55847e+06	1.37567e+07	7.81403e+06
CNAG_03646	13221000	4.85846e+06	5.2951e+06	7.79152e+06
CNAG_05107	5180300	5.48807e+06	1.26829e+07	7.78377e+06
CNAG_00136	5462600	1.04006e+07	7.45762e+06	7.77361e+06
CNAG_05293	9480000	5.92692e+06	7.88602e+06	7.76431e+06
CNAG_00383	4404300	1.00448e+07	8.67452e+06	7.70788e+06
CNAG_03591	10376000	5.39648e+06	7.34316e+06	7.70521e+06
CNAG_02300	2992700	5.05224e+06	1.49895e+07	7.67815e+06
CNAG_06866	5971700	1.53708e+07	1.65312e+06	7.6652e+06
CNAG_03958	6964300	4.10161e+06	1.18032e+07	7.62302e+06
CNAG_04195	4898400	1.10436e+07	6.90419e+06	7.6154e+06
CNAG_01207	3574600	1.27365e+07	6.44793e+06	7.58635e+06
CNAG_07519	3664600	9.63715e+06	9.43314e+06	7.5783e+06
CNAG_06151	6675400	6.45178e+06	9.58575e+06	7.57098e+06
CNAG_02976	7925500	5.0378e+06	9.73192e+06	7.56508e+06
CNAG_01414	10949000	6.46423e+06	5.23636e+06	7.54986e+06
CNAG_02445	5240100	6.78589e+06	1.04554e+07	7.49381e+06
CNAG_06673	6250400	8.94468e+06	7.27706e+06	7.49071e+06
CNAG_07498	15150000	3.75107e+06	3.49461e+06	7.46523e+06
CNAG_01750	13852000	4.1427e+06	4.11313e+06	7.36928e+06
CNAG_03957	7400100	8.81065e+06	5.77949e+06	7.33008e+06
CNAG_00277	7140500	4.13631e+06	1.06843e+07	7.32038e+06
CNAG_05818	5488900	7.7749e+06	8.62083e+06	7.29488e+06
CNAG_01232	863570	1.24892e+07	8.50693e+06	7.28657e+06
CNAG_03722	13909000	4.15331e+06	3.68932e+06	7.25054e+06
CNAG_04081	4356000	9.69219e+06	7.54063e+06	7.19627e+06
CNAG_05301	7844500	6.69479e+06	7.03997e+06	7.19308e+06
CNAG_05872	6570500	3.05501e+06	1.19263e+07	7.18395e+06
CNAG_02761	6041500	1.07796e+07	4.7106e+06	7.17722e+06
CNAG_04156	5402900	1.15734e+07	4.54539e+06	7.17388e+06
CNAG_06541	360410	1.00456e+07	1.10907e+07	7.16557e+06
CNAG_04494	13563000	6.4229e+06	1.47073e+06	7.15221e+06
CNAG_01348	17373000	813733	3.23904e+06	7.14192e+06
CNAG_06180	13864000	3.13734e+06	4.39453e+06	7.13196e+06
CNAG_03509	9268700	5.00047e+06	7.09513e+06	7.12143e+06
CNAG_05827	3666100	1.1709e+07	5.89018e+06	7.08842e+06
CNAG_04806	7719600	6.50858e+06	7.00209e+06	7.07676e+06
CNAG_05355	5204100	9.02206e+06	6.99042e+06	7.07219e+06
CNAG_01833	4911300	1.14976e+07	4.73992e+06	7.04959e+06
CNAG_02377	6291400	4.48901e+06	1.03607e+07	7.04705e+06
CNAG_07770	7580700	5.98891e+06	7.54054e+06	7.03672e+06
CNAG_02880	6976400	8.68141e+06	5.34208e+06	6.99996e+06
CNAG_02407	8421600	6.71178e+06	5.71927e+06	6.95088e+06
CNAG_03004	6455100	8.97419e+06	5.30834e+06	6.91254e+06
CNAG_05722	3910800	1.05642e+07	6.18463e+06	6.88653e+06
CNAG_01701	4935200	6.88513e+06	8.75606e+06	6.8588e+06
CNAG_05030	2808900	8.0735e+06	9.69331e+06	6.85857e+06
CNAG_03623	12568000	3.5182e+06	4.46578e+06	6.85066e+06
CNAG_01547	8242700	6.83105e+06	5.47621e+06	6.84998e+06
CNAG_02399	7238800	7.18669e+06	6.10033e+06	6.84194e+06
CNAG_04340	8099900	3.07559e+06	9.30904e+06	6.82818e+06
CNAG_02943	6891000	6.12398e+06	7.37672e+06	6.79723e+06
CNAG_06274	2108400	6.59363e+06	1.15274e+07	6.74313e+06
CNAG_00648	5278300	8.08308e+06	6.79819e+06	6.71986e+06
CNAG_06141	11545000	4.40197e+06	4.13676e+06	6.69458e+06
CNAG_00717	5475600	7.39172e+06	7.16913e+06	6.67882e+06
CNAG_00984	7746200	5.84779e+06	6.33577e+06	6.64325e+06
CNAG_03706	5570900	7.42515e+06	6.89582e+06	6.63062e+06
CNAG_03876	6226100	7.20289e+06	6.36261e+06	6.5972e+06
CNAG_06450	4622300	8.34156e+06	6.62333e+06	6.52906e+06
CNAG_02995	7290700	4.17086e+06	8.06207e+06	6.50788e+06
CNAG_00140	5882200	5.02504e+06	8.59408e+06	6.50044e+06
CNAG_02140	6328200	3.73503e+06	9.42211e+06	6.49511e+06
CNAG_00373	6967500	2.4029e+06	1.00528e+07	6.47439e+06
CNAG_05657	6832100	3.90959e+06	8.67774e+06	6.47314e+06
CNAG_03812	6850100	7.30899e+06	5.12641e+06	6.4285e+06
CNAG_04209	4104500	9.09226e+06	6.05427e+06	6.41701e+06
CNAG_00061	2679500	6.89263e+06	9.6501e+06	6.40741e+06
CNAG_06464	1977900	6.32023e+06	1.08746e+07	6.39092e+06
CNAG_03702	5790600	4.42902e+06	8.94829e+06	6.3893e+06
CNAG_03898	2624900	7.69073e+06	8.77574e+06	6.36379e+06
CNAG_07765	9174700	6.79626e+06	3.10022e+06	6.35706e+06
CNAG_07668	2753000	8.87208e+06	7.39308e+06	6.33939e+06
CNAG_06666	5254800	7.49942e+06	6.15227e+06	6.30217e+06
CNAG_07638	9964300	3.26267e+06	5.52769e+06	6.25155e+06
CNAG_00009	1727400	1.09854e+07	5.9982e+06	6.237e+06
CNAG_04851	4876500	6.26311e+06	7.50046e+06	6.21336e+06
CNAG_04082	3959400	8.45564e+06	6.18657e+06	6.20053e+06
CNAG_04475	2721000	9.85893e+06	6.01355e+06	6.19783e+06
CNAG_02181	4397100	6.7831e+06	7.40062e+06	6.19361e+06
CNAG_05478	5959500	4.32571e+06	8.28537e+06	6.19019e+06
CNAG_04215	4288800	9.21672e+06	4.97407e+06	6.15986e+06
CNAG_04142	3132700	1.03839e+07	4.95633e+06	6.15763e+06
CNAG_02412	5523500	6.23144e+06	6.68796e+06	6.14763e+06
CNAG_02709	8188600	7.49448e+06	2.74206e+06	6.14171e+06
CNAG_00662	2353000	9.21991e+06	6.76178e+06	6.11156e+06
CNAG_04990	5535900	6.16466e+06	6.60605e+06	6.1022e+06
CNAG_03262	3936400	7.44286e+06	6.89205e+06	6.09044e+06
CNAG_01021	3128400	7.16093e+06	7.9364e+06	6.07524e+06
CNAG_06946	2589800	9.07471e+06	6.55411e+06	6.07287e+06
CNAG_06432	3237100	9.49115e+06	5.42767e+06	6.05197e+06
CNAG_07446	9671800	5.86526e+06	2.5843e+06	6.04045e+06
CNAG_04071	5314200	7.34936e+06	5.41388e+06	6.02581e+06
CNAG_00546	5117300	6.60575e+06	6.30929e+06	6.01078e+06
CNAG_02527	3334500	9.71932e+06	4.9134e+06	5.98907e+06
CNAG_06589	8720800	3.23475e+06	5.97007e+06	5.9752e+06
CNAG_00265	1790600	9.67783e+06	6.41152e+06	5.95999e+06
CNAG_05117	6914400	5.69525e+06	5.22211e+06	5.94392e+06
CNAG_01265	847810	1.1283e+07	5.63396e+06	5.92158e+06
CNAG_02403	9739700	5.63326e+06	2.38306e+06	5.91867e+06
CNAG_04738	5367800	4.85926e+06	7.49926e+06	5.90877e+06
CNAG_01164	4577200	6.62522e+06	6.4482e+06	5.88354e+06
CNAG_01770	7578900	2.07334e+06	7.95754e+06	5.86993e+06
CNAG_07499	3070700	7.29743e+06	7.23551e+06	5.86788e+06
CNAG_00968	15549000	1.09431e+06	909612	5.85097e+06
CNAG_07889	4501000	6.23535e+06	6.68116e+06	5.80583e+06
CNAG_02139	3957100	6.88505e+06	6.51936e+06	5.78717e+06
CNAG_01769	3458800	5.94607e+06	7.80962e+06	5.73817e+06
CNAG_07799	4531000	5.73729e+06	6.92257e+06	5.73029e+06
CNAG_02935	5400900	4.84187e+06	6.91329e+06	5.71869e+06
CNAG_01834	5321700	3.88509e+06	7.80356e+06	5.67012e+06
CNAG_03486	3479500	5.8801e+06	7.62576e+06	5.66179e+06
CNAG_00743	4373200	6.17799e+06	6.43294e+06	5.66138e+06
CNAG_05473	6183700	4.11254e+06	6.54804e+06	5.61476e+06
CNAG_04136	3110700	8.28013e+06	5.43971e+06	5.61018e+06
CNAG_03319	4256800	7.00185e+06	5.47556e+06	5.57807e+06
CNAG_05715	7376400	5.73434e+06	3.55869e+06	5.55648e+06
CNAG_02090	6813800	3.86443e+06	5.98891e+06	5.55571e+06
CNAG_03864	5590300	5.71583e+06	5.33647e+06	5.54753e+06
CNAG_03287	1396700	7.91754e+06	7.32376e+06	5.546e+06
CNAG_00318	1732700	8.52185e+06	6.36344e+06	5.53933e+06
CNAG_00388	4147500	7.51426e+06	4.9407e+06	5.53415e+06
CNAG_06123	1790700	9.51588e+06	5.2928e+06	5.53313e+06
CNAG_01400	6882600	5.66047e+06	4.01614e+06	5.51974e+06
CNAG_03098	4907600	3.072e+06	8.50527e+06	5.49496e+06
CNAG_00062	6460500	3.68158e+06	6.11513e+06	5.41907e+06
CNAG_00143	3551800	7.62962e+06	5.05424e+06	5.41189e+06
CNAG_05449	227490	9.56375e+06	6.41538e+06	5.40221e+06
CNAG_03152	2949900	6.19242e+06	7.0522e+06	5.39817e+06
CNAG_02213	2862300	7.16164e+06	6.15503e+06	5.39299e+06
CNAG_05504	7049900	2.63681e+06	6.47192e+06	5.38621e+06
CNAG_01810	7670300	2.45508e+06	6.00151e+06	5.37563e+06
CNAG_06600	4539500	5.24299e+06	6.2386e+06	5.34036e+06
CNAG_05285	5055600	2.68707e+06	8.24888e+06	5.33052e+06
CNAG_04635	9031500	3.72953e+06	3.12707e+06	5.29603e+06
CNAG_01435	3873300	6.71832e+06	5.27239e+06	5.288e+06
CNAG_05502	7445000	4.17413e+06	4.19412e+06	5.27108e+06
CNAG_00164	5944200	3.61361e+06	6.22904e+06	5.26228e+06
CNAG_02117	4919500	6.13706e+06	4.67713e+06	5.24456e+06
CNAG_02550	3970600	9.41457e+06	2.31522e+06	5.23346e+06
CNAG_02308	4494500	6.85498e+06	4.34838e+06	5.23262e+06
CNAG_05462	6760700	2.45069e+06	6.44747e+06	5.21962e+06
CNAG_04864	7000800	2.30254e+06	6.33687e+06	5.21341e+06
CNAG_00932	4414000	5.40031e+06	5.81856e+06	5.21096e+06
CNAG_02500	5371800	3.23554e+06	7.02471e+06	5.21068e+06
CNAG_03688	6216800	2.75943e+06	6.65211e+06	5.20945e+06
CNAG_01257	6796700	4.89556e+06	3.9164e+06	5.20288e+06
CNAG_02351	2846000	3.39223e+06	9.36787e+06	5.20203e+06
CNAG_06499	2421600	7.18837e+06	5.93228e+06	5.18075e+06
CNAG_00457	8205700	3.15545e+06	4.04418e+06	5.13511e+06
CNAG_02115	7560200	1.41438e+06	6.32557e+06	5.10005e+06
CNAG_04307	3341000	3.06881e+06	8.68712e+06	5.03231e+06
CNAG_02492	6257400	5.27626e+06	3.42925e+06	4.98764e+06
CNAG_01222	3234700	4.24824e+06	7.47959e+06	4.98751e+06
CNAG_06640	1222100	3.77165e+06	9.88085e+06	4.9582e+06
CNAG_02683	5353200	6.85386e+06	2.64672e+06	4.95126e+06
CNAG_04346	3489600	6.26933e+06	5.09083e+06	4.94992e+06
CNAG_02297	3663600	4.70744e+06	6.45519e+06	4.94208e+06
CNAG_01576	845190	6.44588e+06	7.4909e+06	4.92732e+06
CNAG_04531	4029500	3.81497e+06	6.92027e+06	4.92158e+06
CNAG_00025	2803600	6.61477e+06	5.23075e+06	4.88304e+06
CNAG_00796	3329600	6.40998e+06	4.82744e+06	4.85567e+06
CNAG_02100	4453500	6.31776e+06	3.65623e+06	4.80916e+06
CNAG_01464	2666200	4.01457e+06	7.74068e+06	4.80715e+06
CNAG_07800	2205400	4.70992e+06	7.36293e+06	4.75941e+06
CNAG_00734	1984200	7.27134e+06	5.01884e+06	4.75813e+06
CNAG_06224	2909200	5.13226e+06	6.22407e+06	4.75518e+06
CNAG_00398	8035400	3.45565e+06	2.75585e+06	4.74897e+06
CNAG_00639	9205800	2.48986e+06	2.49329e+06	4.72965e+06
CNAG_04362	1073000	7.35885e+06	5.70714e+06	4.713e+06
CNAG_00815	4115300	4.56384e+06	5.33013e+06	4.66976e+06
CNAG_05110	12460000	1.092e+06	387760	4.64659e+06
CNAG_00988	4869000	4.05279e+06	4.95808e+06	4.62662e+06
CNAG_00500	2867600	4.84889e+06	6.14851e+06	4.62166e+06
CNAG_00466	6194900	1.30644e+06	6.32759e+06	4.60964e+06
CNAG_01035	4254100	4.54063e+06	4.99025e+06	4.59499e+06
CNAG_06764	4800000	7.12981e+06	1.84783e+06	4.59255e+06
CNAG_04179	2698100	6.35924e+06	4.67575e+06	4.5777e+06
CNAG_00485	2745400	5.78715e+06	5.19811e+06	4.57689e+06
CNAG_00698	2572100	5.31104e+06	5.77416e+06	4.55243e+06
CNAG_00235	1409400	6.96052e+06	5.1971e+06	4.52234e+06
CNAG_03772	4223000	4.22543e+06	5.04394e+06	4.49746e+06
CNAG_04322	5092300	7.00775e+06	1.36482e+06	4.48829e+06
CNAG_02591	4479400	7.14282e+06	1.81152e+06	4.47791e+06
CNAG_00106	2853200	5.18954e+06	5.37536e+06	4.4727e+06
CNAG_04452	7384100	2.35304e+06	3.66919e+06	4.46878e+06
CNAG_03354	6334600	2.17849e+06	4.84463e+06	4.45257e+06
CNAG_07640	5393100	4.32858e+06	3.62966e+06	4.45045e+06
CNAG_06148	2708800	5.51854e+06	5.1048e+06	4.44405e+06
CNAG_01444	1815900	4.37022e+06	7.13944e+06	4.44185e+06
CNAG_00589	7263700	2.47893e+06	3.49388e+06	4.41217e+06
CNAG_05688	4973000	1.89025e+06	6.21534e+06	4.35953e+06
CNAG_04994	8400700	1.26743e+06	3.38632e+06	4.35148e+06
CNAG_05994	2229600	8.47638e+06	2.21005e+06	4.30534e+06
CNAG_00237	2408500	5.67634e+06	4.81972e+06	4.30152e+06
CNAG_00811	3195000	5.20948e+06	4.43452e+06	4.27967e+06
CNAG_00788	6389500	3.29115e+06	3.137e+06	4.27255e+06
CNAG_04240	6113500	4.86532e+06	1.82255e+06	4.26713e+06
CNAG_07353	5141800	4.86867e+06	2.76761e+06	4.25936e+06
CNAG_01664	3761700	5.1096e+06	3.85655e+06	4.24262e+06
CNAG_01777	5094500	5.83486e+06	1.7365e+06	4.22196e+06
CNAG_01083	5441700	3.62127e+06	3.58241e+06	4.21513e+06
CNAG_05172	4098000	4.65535e+06	3.88771e+06	4.21369e+06
CNAG_04952	8778900	1.99317e+06	1.85142e+06	4.20783e+06
CNAG_05396	2831600	7.17792e+06	2.59754e+06	4.20235e+06
CNAG_00162	3482600	3.27615e+06	5.8113e+06	4.19002e+06
CNAG_05798	5662400	3.25653e+06	3.59197e+06	4.1703e+06
CNAG_00271	4850000	2.4463e+06	5.19637e+06	4.16422e+06
CNAG_03412	4382100	5.29054e+06	2.77019e+06	4.14761e+06
CNAG_02736	5011500	3.52873e+06	3.89746e+06	4.1459e+06
CNAG_01691	161810	4.48766e+06	7.78664e+06	4.14537e+06
CNAG_05884	2281300	5.17015e+06	4.97582e+06	4.14242e+06
CNAG_02004	1706700	6.30778e+06	4.371e+06	4.12849e+06
CNAG_04110	4707300	3.96056e+06	3.69659e+06	4.12148e+06
CNAG_03922	2918400	6.98039e+06	2.45477e+06	4.11785e+06
CNAG_04392	4727600	4.52938e+06	3.0948e+06	4.11726e+06
CNAG_03967	1771200	5.482e+06	5.08329e+06	4.11216e+06
CNAG_02222	2365500	6.72901e+06	3.22231e+06	4.10561e+06
CNAG_07846	7608200	1.4731e+06	3.21799e+06	4.09976e+06
CNAG_01923	4408400	4.07201e+06	3.80902e+06	4.09648e+06
CNAG_00482	4258500	4.25957e+06	3.7454e+06	4.08782e+06
CNAG_02421	6666900	2.53286e+06	3.04295e+06	4.0809e+06
CNAG_06067	5216900	3.68717e+06	3.30771e+06	4.07059e+06
CNAG_02326	3502800	4.76752e+06	3.92577e+06	4.06536e+06
CNAG_03871	4145100	4.77055e+06	3.27407e+06	4.06324e+06
CNAG_02394	5387700	2.78001e+06	3.99527e+06	4.05433e+06
CNAG_00531	2061600	3.89794e+06	6.19466e+06	4.0514e+06
CNAG_06121	2237700	3.24512e+06	6.66875e+06	4.05052e+06
CNAG_02046	5282100	3.41026e+06	3.44239e+06	4.04492e+06
CNAG_01391	3356700	3.95498e+06	4.80473e+06	4.0388e+06
CNAG_04478	4448500	5.19991e+06	2.32873e+06	3.99238e+06
CNAG_02470	1282700	3.1375e+06	7.54863e+06	3.98961e+06
CNAG_02092	3345300	3.97269e+06	4.65011e+06	3.98937e+06
CNAG_01930	3934500	2.99613e+06	5.01857e+06	3.98307e+06
CNAG_05222	3741500	4.45694e+06	3.74412e+06	3.98085e+06
CNAG_01147	7360400	237251	4.1898e+06	3.92915e+06
CNAG_01262	1784100	7.45794e+06	2.48768e+06	3.90991e+06
CNAG_07914	3587900	3.77516e+06	4.36604e+06	3.9097e+06
CNAG_02542	4348300	4.94542e+06	2.41432e+06	3.90268e+06
CNAG_02482	1038600	3.91373e+06	6.71821e+06	3.89018e+06
CNAG_02988	3578500	5.16624e+06	2.90367e+06	3.88281e+06
CNAG_00697	1677600	7.69225e+06	2.23395e+06	3.86793e+06
CNAG_04089	3632200	3.75705e+06	4.18521e+06	3.85815e+06
CNAG_04514	3575400	6.45354e+06	1.53977e+06	3.85624e+06
CNAG_01794	850420	4.71351e+06	5.98303e+06	3.84898e+06
CNAG_05870	1539200	4.34836e+06	5.613e+06	3.83352e+06
CNAG_03104	1184300	7.853e+06	2.44953e+06	3.82894e+06
CNAG_04180	7809800	1.12949e+06	2.54238e+06	3.82722e+06
CNAG_02344	6833300	2.69537e+06	1.9006e+06	3.80976e+06
CNAG_04667	2567100	2.11969e+06	6.69477e+06	3.79385e+06
CNAG_04182	6004800	4.35658e+06	985603	3.78233e+06
CNAG_05824	2856500	5.21682e+06	3.26377e+06	3.77903e+06
CNAG_03730	4824500	2.61783e+06	3.88422e+06	3.77552e+06
CNAG_00533	3945500	2.20522e+06	5.16934e+06	3.77335e+06
CNAG_04604	3459500	3.62853e+06	4.21563e+06	3.76789e+06
CNAG_05682	3879300	2.98337e+06	4.34921e+06	3.73729e+06
CNAG_05811	7335000	1.33189e+06	2.30382e+06	3.6569e+06
CNAG_04698	2138300	3.05317e+06	5.75384e+06	3.64844e+06
CNAG_06881	2151700	5.68592e+06	3.09379e+06	3.6438e+06
CNAG_02033	5873500	837746	4.20561e+06	3.63895e+06
CNAG_00934	6597600	2.27167e+06	2.04484e+06	3.63804e+06
CNAG_00649	3093600	5.43071e+06	2.36992e+06	3.63141e+06
CNAG_03935	1625600	5.03126e+06	4.19578e+06	3.61755e+06
CNAG_06241	4101500	2.7406e+06	3.97771e+06	3.60661e+06
CNAG_06898	2999000	3.01145e+06	4.79876e+06	3.60307e+06
CNAG_00891	1655700	4.07153e+06	5.07299e+06	3.60008e+06
CNAG_02442	6698800	1.13252e+06	2.96251e+06	3.59794e+06
CNAG_05998	3793400	5.71057e+06	1.28355e+06	3.59584e+06
CNAG_01957	3617400	1.69839e+06	5.45856e+06	3.59145e+06
CNAG_00722	4566400	506804	5.65915e+06	3.57745e+06
CNAG_00280	4438000	356024	5.88301e+06	3.55901e+06
CNAG_05865	5741500	2.124e+06	2.74923e+06	3.53824e+06
CNAG_00066	3331300	1.69145e+06	5.51721e+06	3.51332e+06
CNAG_03638	4688900	2.84958e+06	2.9603e+06	3.49959e+06
CNAG_03228	3426900	3.75226e+06	3.30045e+06	3.49321e+06
CNAG_00745	3129100	4.06324e+06	3.25927e+06	3.48387e+06
CNAG_02177	2351600	4.93513e+06	3.12688e+06	3.4712e+06
CNAG_03900	2115700	6.15182e+06	2.13172e+06	3.46641e+06
CNAG_01278	2926400	3.56894e+06	3.90012e+06	3.46515e+06
CNAG_00977	2246200	5.22696e+06	2.90542e+06	3.45952e+06
CNAG_02230	4986200	2.3477e+06	2.91728e+06	3.41706e+06
CNAG_02163	2611100	2.60634e+06	5.02841e+06	3.41528e+06
CNAG_04106	2191800	2.00832e+06	6.03e+06	3.41004e+06
CNAG_05900	3724600	3.97094e+06	2.53346e+06	3.40967e+06
CNAG_07625	1978200	4.2405e+06	3.99941e+06	3.40604e+06
CNAG_04859	3216100	5.00557e+06	1.99483e+06	3.4055e+06
CNAG_04090	7591600	969060	1.64301e+06	3.40122e+06
CNAG_04678	2892700	3.67472e+06	3.61513e+06	3.39419e+06
CNAG_00613	736540	5.24259e+06	4.1704e+06	3.38318e+06
CNAG_07746	1899300	5.41842e+06	2.81156e+06	3.37643e+06
CNAG_00577	4852000	2.28547e+06	2.97446e+06	3.37064e+06
CNAG_01339	3284600	3.38074e+06	3.4446e+06	3.36998e+06
CNAG_05511	3754000	1.65076e+06	4.66086e+06	3.35521e+06
CNAG_03084	648500	3.09745e+06	6.29054e+06	3.3455e+06
CNAG_01060	1268700	4.93353e+06	3.82088e+06	3.34104e+06
CNAG_04664	2818200	2.25204e+06	4.94475e+06	3.33833e+06
CNAG_07511	418630	6.31409e+06	3.26212e+06	3.33161e+06
CNAG_03557	4383600	3.16071e+06	2.42314e+06	3.32249e+06
CNAG_04540	5387100	1.26105e+06	3.29172e+06	3.31329e+06
CNAG_00570	2364400	3.31397e+06	4.25728e+06	3.31188e+06
CNAG_02798	1871900	6.02497e+06	2.03013e+06	3.309e+06
CNAG_00386	3025200	2.32847e+06	4.56681e+06	3.30683e+06
CNAG_07571	3340100	2.68723e+06	3.84423e+06	3.29052e+06
CNAG_05256	1482200	4.82958e+06	3.45499e+06	3.25559e+06
CNAG_02486	1141400	1.16148e+06	7.46019e+06	3.25436e+06
CNAG_03819	4327000	2.98951e+06	2.38729e+06	3.2346e+06
CNAG_06361	4520200	891755	4.2867e+06	3.23288e+06
CNAG_04816	4074500	3.38034e+06	2.23726e+06	3.2307e+06
CNAG_00036	2086800	3.94684e+06	3.63416e+06	3.2226e+06
CNAG_02118	2516600	2.59158e+06	4.55348e+06	3.22055e+06
CNAG_01233	1994600	2.72209e+06	4.92112e+06	3.21261e+06
CNAG_02296	2705000	3.66427e+06	3.24621e+06	3.20516e+06
CNAG_00879	1575700	5.00797e+06	3.02199e+06	3.20188e+06
CNAG_06578	3981100	1.56093e+06	4.04345e+06	3.19516e+06
CNAG_01289	4531500	4.01745e+06	1.00151e+06	3.18348e+06
CNAG_03130	1600900	808148	7.10395e+06	3.171e+06
CNAG_03338	1662600	2.17107e+06	5.63102e+06	3.1549e+06
CNAG_05269	1809500	3.92251e+06	3.71451e+06	3.14884e+06
CNAG_05803	3354900	867263	5.21622e+06	3.14613e+06
CNAG_04194	3205100	4.26635e+06	1.84075e+06	3.10407e+06
CNAG_04606	2635100	3.13909e+06	3.51465e+06	3.09628e+06
CNAG_00055	3098200	2.20091e+06	3.98424e+06	3.09445e+06
CNAG_01137	3317400	2.70446e+06	3.24823e+06	3.09003e+06
CNAG_00747	4351400	1.24685e+06	3.6429e+06	3.08038e+06
CNAG_02082	1127800	3.30383e+06	4.80887e+06	3.08017e+06
CNAG_01007	1716000	3.60356e+06	3.91345e+06	3.07767e+06
CNAG_02685	4905600	2.85309e+06	1.47284e+06	3.07718e+06
CNAG_05464	3693200	2.36134e+06	3.14518e+06	3.06657e+06
CNAG_00686	6561200	1.01828e+06	1.57093e+06	3.05014e+06
CNAG_04063	6827900	676060	1.60706e+06	3.03701e+06
CNAG_05415	338090	4.61083e+06	4.15781e+06	3.03558e+06
CNAG_00470	1137800	3.3667e+06	4.57463e+06	3.02638e+06
CNAG_05379	3243700	3.59997e+06	2.23496e+06	3.02621e+06
CNAG_03047	2338100	4.24713e+06	2.44778e+06	3.011e+06
CNAG_00361	3264800	2.38487e+06	3.36683e+06	3.0055e+06
CNAG_05264	2240100	2.41104e+06	4.33993e+06	2.99702e+06
CNAG_01578	1798200	4.45702e+06	2.71714e+06	2.99079e+06
CNAG_01653	5637300	1.28618e+06	2.00844e+06	2.9773e+06
CNAG_01270	2057400	3.66036e+06	3.18177e+06	2.96651e+06
CNAG_04354	5612800	995466	2.26658e+06	2.95828e+06
CNAG_03836	2042000	2.21599e+06	4.57748e+06	2.94515e+06
CNAG_03891	1675600	2.8353e+06	4.30407e+06	2.93832e+06
CNAG_03721	1802100	4.71486e+06	2.29389e+06	2.93695e+06
CNAG_03738	2210800	3.35721e+06	3.22746e+06	2.93182e+06
CNAG_00058	962960	3.30024e+06	4.52692e+06	2.93004e+06
CNAG_04257	3851000	1.32934e+06	3.58838e+06	2.92291e+06
CNAG_05633	5002400	2.2617e+06	1.50116e+06	2.92175e+06
CNAG_01946	1736200	3.78681e+06	3.22994e+06	2.91765e+06
CNAG_01354	2725100	3.4949e+06	2.53227e+06	2.91742e+06
CNAG_05416	1949400	2.75935e+06	4.01964e+06	2.90946e+06
CNAG_03456	1157200	2.61703e+06	4.92305e+06	2.89909e+06
CNAG_05179	2989100	2.79645e+06	2.90956e+06	2.89837e+06
CNAG_02400	1666900	4.50066e+06	2.492e+06	2.88652e+06
CNAG_03270	2261800	3.44536e+06	2.93502e+06	2.88073e+06
CNAG_00539	3745900	1.65283e+06	3.24097e+06	2.8799e+06
CNAG_01088	926260	1.64821e+06	6.04352e+06	2.87266e+06
CNAG_03444	3596700	940499	4.08068e+06	2.87263e+06
CNAG_06806	1958500	3.06107e+06	3.59151e+06	2.87036e+06
CNAG_02519	1359300	4.55483e+06	2.6891e+06	2.86774e+06
CNAG_06663	2614600	1.48993e+06	4.4747e+06	2.85974e+06
CNAG_04439	3177800	2.66896e+06	2.62356e+06	2.82344e+06
CNAG_03524	1068200	1.96469e+06	5.3806e+06	2.80449e+06
CNAG_01657	2957000	2.17011e+06	3.23426e+06	2.78712e+06
CNAG_06516	2691600	2.68021e+06	2.98099e+06	2.78427e+06
CNAG_01824	2206200	3.85661e+06	2.2846e+06	2.78247e+06
CNAG_01768	5180300	966188	2.17245e+06	2.77298e+06
CNAG_01102	4243200	2.3197e+06	1.74211e+06	2.76834e+06
CNAG_07322	3752600	2.82142e+06	1.68943e+06	2.75448e+06
CNAG_04761	989490	6.11616e+06	1.13904e+06	2.74823e+06
CNAG_00026	2646400	3.08149e+06	2.50754e+06	2.74514e+06
CNAG_03276	2162000	2.37945e+06	3.66735e+06	2.73627e+06
CNAG_02009	2846400	2.84918e+06	2.47987e+06	2.72515e+06
CNAG_08016	2684200	3.86316e+06	1.61837e+06	2.72191e+06
CNAG_07400	2622300	2.69888e+06	2.83206e+06	2.71775e+06
CNAG_07473	1415800	4.19328e+06	2.53089e+06	2.71332e+06
CNAG_00012	2149800	2.94483e+06	3.03982e+06	2.71149e+06
CNAG_04668	3970900	3.25389e+06	897220	2.70734e+06
CNAG_03109	949620	5.23182e+06	1.92165e+06	2.70103e+06
CNAG_00461	3513800	1.86656e+06	2.64341e+06	2.67459e+06
CNAG_01949	3170600	2.39341e+06	2.44208e+06	2.6687e+06
CNAG_00888	2056100	3.15162e+06	2.75814e+06	2.65529e+06
CNAG_05573	2217800	3.30942e+06	2.41533e+06	2.64752e+06
CNAG_01112	979350	3.11572e+06	3.83053e+06	2.64187e+06
CNAG_04570	998110	1.93652e+06	4.96893e+06	2.63452e+06
CNAG_06103	1740200	2.42428e+06	3.69273e+06	2.61907e+06
CNAG_01120	1495400	2.20083e+06	4.15229e+06	2.61617e+06
CNAG_02825	789280	4.72707e+06	2.31659e+06	2.61098e+06
CNAG_02886	1676500	2.90694e+06	3.24814e+06	2.61053e+06
CNAG_00286	2287500	2.34674e+06	3.18728e+06	2.60717e+06
CNAG_05925	2104900	2.44702e+06	3.26331e+06	2.60508e+06
CNAG_01544	3230200	3.04033e+06	1.54372e+06	2.60475e+06
CNAG_00402	1849900	2.91396e+06	2.99993e+06	2.58793e+06
CNAG_06919	3788400	2.23066e+06	1.7411e+06	2.58672e+06
CNAG_02496	1227500	2.90558e+06	3.59868e+06	2.57725e+06
CNAG_04676	2367200	2.36198e+06	2.98319e+06	2.57079e+06
CNAG_01798	2804900	2.02731e+06	2.868e+06	2.56674e+06
CNAG_00045	1784200	2.93686e+06	2.95387e+06	2.55831e+06
CNAG_03123	5256900	1.3555e+06	951772	2.52139e+06
CNAG_03984	1976000	1.995e+06	3.57202e+06	2.51434e+06
CNAG_03815	1572900	3.52498e+06	2.4396e+06	2.51249e+06
CNAG_05650	2598500	2.5043e+06	2.41763e+06	2.50681e+06
CNAG_04977	1221500	2.64152e+06	3.63058e+06	2.49787e+06
CNAG_03632	4267300	1.1129e+06	2.10607e+06	2.49542e+06
CNAG_04186	357710	3.53599e+06	3.5813e+06	2.49167e+06
CNAG_05730	2077900	3.27719e+06	2.11508e+06	2.49006e+06
CNAG_01991	2131900	2.03752e+06	3.29346e+06	2.48763e+06
CNAG_02267	2248700	3.30487e+06	1.87973e+06	2.47777e+06
CNAG_02505	1279600	3.70639e+06	2.40908e+06	2.46502e+06
CNAG_00585	4889400	996902	1.5007e+06	2.46233e+06
CNAG_02983	3101000	3.54301e+06	733378	2.45913e+06
CNAG_00816	2154500	2.45675e+06	2.74509e+06	2.45211e+06
CNAG_01479	4293700	1.22937e+06	1.79139e+06	2.43815e+06
CNAG_02043	1906900	2.32049e+06	3.07696e+06	2.43479e+06
CNAG_04789	3790100	1.31904e+06	2.1878e+06	2.43231e+06
CNAG_04235	4404600	1.33739e+06	1.53765e+06	2.42655e+06
CNAG_00520	1417000	1.47772e+06	4.38369e+06	2.42614e+06
CNAG_05120	709390	4.12602e+06	2.43583e+06	2.42375e+06
CNAG_05446	2968500	1.16555e+06	3.13672e+06	2.42359e+06
CNAG_04803	1372100	3.33894e+06	2.53512e+06	2.41538e+06
CNAG_05968	1096700	3.16143e+06	2.98329e+06	2.41381e+06
CNAG_00335	2656100	3.42972e+06	1.14262e+06	2.40948e+06
CNAG_03941	2076300	1.4845e+06	3.60567e+06	2.38882e+06
CNAG_01309	2490000	1.17624e+06	3.45922e+06	2.37515e+06
CNAG_05091	3631300	627771	2.86626e+06	2.37511e+06
CNAG_00596	1547000	2.75464e+06	2.81652e+06	2.37272e+06
CNAG_01104	2085500	1.08195e+06	3.93138e+06	2.36628e+06
CNAG_05074	2394500	3.1091e+06	1.56615e+06	2.35658e+06
CNAG_03360	2572700	1.37976e+06	3.08368e+06	2.34538e+06
CNAG_01870	1905300	2.44144e+06	2.65095e+06	2.33256e+06
CNAG_00987	1722400	1.67126e+06	3.58498e+06	2.32621e+06
CNAG_05229	2631700	3.23762e+06	1.08517e+06	2.31816e+06
CNAG_06436	2944200	2.61264e+06	1.3309e+06	2.29591e+06
CNAG_00275	406920	3.53024e+06	2.93392e+06	2.29036e+06
CNAG_05146	2247900	2.71978e+06	1.89288e+06	2.28685e+06
CNAG_01185	1328300	2.4822e+06	3.0162e+06	2.27557e+06
CNAG_04651	2752600	1.92918e+06	2.1308e+06	2.27086e+06
CNAG_00777	1750200	2.62644e+06	2.41625e+06	2.2643e+06
CNAG_03588	1482800	3.09585e+06	2.20857e+06	2.26241e+06
CNAG_02498	673820	1.7863e+06	4.30315e+06	2.25443e+06
CNAG_04622	2285900	4.18857e+06	283776	2.25275e+06
CNAG_03479	2154400	2.21718e+06	2.34923e+06	2.24027e+06
CNAG_05085	1684700	3.27519e+06	1.75636e+06	2.23875e+06
CNAG_04631	2533300	1.96277e+06	2.2083e+06	2.23479e+06
CNAG_00147	2304400	2.04319e+06	2.31329e+06	2.22029e+06
CNAG_03028	2366100	1.49264e+06	2.74923e+06	2.20266e+06
CNAG_00966	1345700	3.22541e+06	2.02489e+06	2.19867e+06
CNAG_03232	726330	4.02822e+06	1.79709e+06	2.18388e+06
CNAG_02418	908780	3.49004e+06	2.13291e+06	2.17724e+06
CNAG_01846	3086200	1.31657e+06	2.12243e+06	2.17507e+06
CNAG_06406	1233700	1.24629e+06	3.99978e+06	2.15992e+06
CNAG_05623	2181400	2.39397e+06	1.89821e+06	2.15786e+06
CNAG_02854	918500	3.75131e+06	1.79359e+06	2.15447e+06
CNAG_01802	1476100	2.85461e+06	2.1035e+06	2.14473e+06
CNAG_01215	654790	1.57609e+06	4.17491e+06	2.13526e+06
CNAG_03261	2921700	1.41661e+06	2.02039e+06	2.11957e+06
CNAG_06792	3622800	1.26384e+06	1.44618e+06	2.11094e+06
CNAG_04984	872110	2.93071e+06	2.51232e+06	2.10505e+06
CNAG_02220	686610	2.94635e+06	2.62687e+06	2.08661e+06
CNAG_00786	1024200	1.38319e+06	3.83568e+06	2.08102e+06
CNAG_04989	3478800	714274	2.02186e+06	2.07164e+06
CNAG_02099	1724900	2.40578e+06	2.03115e+06	2.05394e+06
CNAG_04823	2730900	2.6112e+06	793235	2.04511e+06
CNAG_01323	4040900	895106	1.19144e+06	2.04248e+06
CNAG_05578	1100000	2.93191e+06	2.09228e+06	2.0414e+06
CNAG_04279	3857100	801207	1.44186e+06	2.03339e+06
CNAG_04770	2240300	1.29407e+06	2.56031e+06	2.03156e+06
CNAG_05440	771400	3.04655e+06	2.25362e+06	2.02386e+06
CNAG_05792	1506300	959088	3.56678e+06	2.01072e+06
CNAG_03457	1436500	2.71539e+06	1.84535e+06	1.99908e+06
CNAG_03051	2205300	2.0254e+06	1.76464e+06	1.99844e+06
CNAG_04904	1843500	1.97769e+06	2.16206e+06	1.99442e+06
CNAG_03920	1657000	1.90772e+06	2.35585e+06	1.97352e+06
CNAG_04272	1918700	2.27279e+06	1.71527e+06	1.96892e+06
CNAG_03599	1225400	2.65428e+06	2.01763e+06	1.96577e+06
CNAG_06074	2589800	1.49296e+06	1.79856e+06	1.96044e+06
CNAG_03459	2741300	1.36859e+06	1.74561e+06	1.95183e+06
CNAG_05459	1105100	2.49138e+06	2.2037e+06	1.93339e+06
CNAG_03135	1014100	1.92687e+06	2.85155e+06	1.93084e+06
CNAG_07424	3326000	1.63393e+06	832040	1.93066e+06
CNAG_01130	474060	2.62325e+06	2.68864e+06	1.92865e+06
CNAG_07426	1209100	3.50966e+06	1.05887e+06	1.92588e+06
CNAG_04906	872530	766496	4.13427e+06	1.92443e+06
CNAG_03238	911430	2.02755e+06	2.82884e+06	1.92261e+06
CNAG_01860	529070	2.61168e+06	2.60682e+06	1.91586e+06
CNAG_07719	1705800	1.69783e+06	2.34335e+06	1.91566e+06
CNAG_05764	4464300	141550	1.14106e+06	1.91564e+06
CNAG_07667	3260000	923746	1.55696e+06	1.91357e+06
CNAG_05469	1423100	1.2924e+06	2.98761e+06	1.90104e+06
CNAG_03396	1882300	1.92711e+06	1.8368e+06	1.88207e+06
CNAG_01361	1443400	2.99653e+06	1.19705e+06	1.87899e+06
CNAG_04938	1712400	2.0948e+06	1.80058e+06	1.86926e+06
CNAG_02372	2724100	788962	2.08336e+06	1.86547e+06
CNAG_05978	1191100	2.7276e+06	1.6648e+06	1.86117e+06
CNAG_03553	2511900	1.17481e+06	1.89242e+06	1.85971e+06
CNAG_07418	495420	3.21113e+06	1.86742e+06	1.85799e+06
CNAG_06879	2351700	2.54108e+06	634267	1.84235e+06
CNAG_06830	1374500	2.12352e+06	2.00605e+06	1.83469e+06
CNAG_01799	987220	1.81534e+06	2.65684e+06	1.8198e+06
CNAG_02124	424870	3.04432e+06	1.98904e+06	1.81941e+06
CNAG_06794	2193300	1.46129e+06	1.78137e+06	1.81198e+06
CNAG_00447	1080500	2.04558e+06	2.30731e+06	1.81113e+06
CNAG_03993	124960	3.62989e+06	1.67804e+06	1.81096e+06
CNAG_05679	4727400	425359	273562	1.80877e+06
CNAG_05090	1074600	374620	3.96815e+06	1.80579e+06
CNAG_06740	2142400	1.73684e+06	1.53453e+06	1.80459e+06
CNAG_00565	740480	1.77904e+06	2.85201e+06	1.79051e+06
CNAG_01402	1433700	2.06185e+06	1.81207e+06	1.76921e+06
CNAG_05233	1448500	1.27876e+06	2.57152e+06	1.76626e+06
CNAG_01138	1431400	2.03146e+06	1.80545e+06	1.7561e+06
CNAG_02078	1443700	2.26792e+06	1.5121e+06	1.74124e+06
CNAG_05420	1255200	1.77673e+06	2.18853e+06	1.74015e+06
CNAG_00992	664620	2.86905e+06	1.68033e+06	1.738e+06
CNAG_06559	3981700	719244	489327	1.73009e+06
CNAG_04236	2049400	1.15095e+06	1.98693e+06	1.72909e+06
CNAG_04913	3211400	495683	1.47487e+06	1.72732e+06
CNAG_07004	1276300	1.69081e+06	2.21078e+06	1.72596e+06
CNAG_03944	1661500	2.15671e+06	1.35499e+06	1.7244e+06
CNAG_04023	2597300	656411	1.90538e+06	1.7197e+06
CNAG_01271	553380	2.14722e+06	2.43555e+06	1.71205e+06
CNAG_06088	1391800	204335	3.53892e+06	1.71169e+06
CNAG_04714	2272400	332545	2.48235e+06	1.69576e+06
CNAG_01305	822830	2.73167e+06	1.51918e+06	1.69122e+06
CNAG_01678	263770	3.08221e+06	1.72768e+06	1.69122e+06
CNAG_05602	1502800	2.71739e+06	845012	1.6884e+06
CNAG_08022	1323100	3.09553e+06	640858	1.6865e+06
CNAG_01475	2688300	1.13923e+06	1.22582e+06	1.68445e+06
CNAG_01709	1246100	2.00178e+06	1.77778e+06	1.67522e+06
CNAG_00592	2495900	1.33939e+06	1.18859e+06	1.67463e+06
CNAG_01629	2396900	311644	2.29867e+06	1.66907e+06
CNAG_05725	1363200	1.3922e+06	2.25178e+06	1.66906e+06
CNAG_01092	1814400	144812	3.04065e+06	1.66662e+06
CNAG_02211	1866200	1.13587e+06	1.99465e+06	1.66557e+06
CNAG_00458	1011000	1.76245e+06	2.21575e+06	1.66306e+06
CNAG_00317	814210	1.09144e+06	3.06465e+06	1.65676e+06
CNAG_08004	1424500	2.15065e+06	1.37723e+06	1.65079e+06
CNAG_04387	1307900	2.75145e+06	863536	1.64096e+06
CNAG_01261	1311000	1.75886e+06	1.85078e+06	1.64021e+06
CNAG_06535	2490000	858887	1.528e+06	1.62563e+06
CNAG_05463	2063500	909386	1.90042e+06	1.62443e+06
CNAG_04817	3140700	639498	1.07864e+06	1.61961e+06
CNAG_01599	3406300	491822	955174	1.61777e+06
CNAG_01548	1483200	1.47677e+06	1.88176e+06	1.61391e+06
CNAG_02725	791290	2.19261e+06	1.83331e+06	1.60574e+06
CNAG_07751	1791100	768842	2.23569e+06	1.59855e+06
CNAG_00396	288210	3.35106e+06	1.13205e+06	1.59044e+06
CNAG_03995	3038400	642266	1.0905e+06	1.59039e+06
CNAG_00920	1056900	2.20266e+06	1.49049e+06	1.58335e+06
CNAG_06059	765800	2.3181e+06	1.66011e+06	1.58134e+06
CNAG_01274	995330	1.7654e+06	1.97571e+06	1.57881e+06
CNAG_03308	455590	1.70246e+06	2.56123e+06	1.57309e+06
CNAG_00393	914320	1.98678e+06	1.81731e+06	1.57281e+06
CNAG_00154	2401400	937548	1.33844e+06	1.55913e+06
CNAG_07665	1419400	1.3346e+06	1.90547e+06	1.55316e+06
CNAG_00845	604870	1.48339e+06	2.56205e+06	1.5501e+06
CNAG_06355	2062800	1.45251e+06	1.12644e+06	1.54725e+06
CNAG_06645	2147400	1.70086e+06	787389	1.54522e+06
CNAG_01201	1921300	1.6735e+06	1.0255e+06	1.5401e+06
CNAG_02237	1456500	1.42204e+06	1.73549e+06	1.53801e+06
CNAG_01844	353430	1.6143e+06	2.64378e+06	1.53717e+06
CNAG_02657	1454900	1.97689e+06	1.17802e+06	1.5366e+06
CNAG_02301	1620200	1.6873e+06	1.2978e+06	1.5351e+06
CNAG_04327	590630	1.45036e+06	2.5376e+06	1.5262e+06
CNAG_03155	1131700	1.06711e+06	2.36523e+06	1.52134e+06
CNAG_03641	1214500	2.11235e+06	1.23456e+06	1.52047e+06
CNAG_07360	2287800	654903	1.60945e+06	1.51739e+06
CNAG_06635	210850	2.48962e+06	1.84526e+06	1.51524e+06
CNAG_04206	1261600	1.36069e+06	1.90005e+06	1.50745e+06
CNAG_04657	923530	2.71037e+06	882566	1.50549e+06
CNAG_05540	746620	2.49728e+06	1.25689e+06	1.50027e+06
CNAG_00050	1625800	761550	2.09577e+06	1.49437e+06
CNAG_01938	1427100	1.52583e+06	1.51173e+06	1.48822e+06
CNAG_01264	404230	1.61047e+06	2.44401e+06	1.48624e+06
CNAG_02938	2384600	1.22491e+06	819510	1.47634e+06
CNAG_04736	2923100	723432	770611	1.47238e+06
CNAG_01670	353570	1.31928e+06	2.72606e+06	1.4663e+06
CNAG_02196	2240800	1.30636e+06	840930	1.4627e+06
CNAG_04304	388520	1.95344e+06	2.01782e+06	1.45326e+06
CNAG_04948	180630	1.46376e+06	2.70059e+06	1.44833e+06
CNAG_07902	755900	233773	3.3512e+06	1.44696e+06
CNAG_07435	3075600	352833	897293	1.44191e+06
CNAG_01877	1120800	1.19355e+06	2.00982e+06	1.44139e+06
CNAG_03651	2311800	701661	1.30176e+06	1.43841e+06
CNAG_06799	2080200	519680	1.70322e+06	1.43437e+06
CNAG_06832	239610	1.79237e+06	2.2709e+06	1.43429e+06
CNAG_00279	397450	1.75718e+06	2.14137e+06	1.432e+06
CNAG_06696	991580	1.65962e+06	1.63961e+06	1.43027e+06
CNAG_02006	537690	2.04622e+06	1.70019e+06	1.42803e+06
CNAG_01910	892510	1.17034e+06	2.20729e+06	1.42338e+06
CNAG_01031	694300	1.94522e+06	1.62802e+06	1.42251e+06
CNAG_05083	911150	2.12185e+06	1.23189e+06	1.42163e+06
CNAG_07863	909840	1.43951e+06	1.91136e+06	1.42024e+06
CNAG_03765	783760	2.42381e+06	1.04858e+06	1.41871e+06
CNAG_01010	1367300	304097	2.57373e+06	1.41504e+06
CNAG_03441	3485600	177450	571118	1.41139e+06
CNAG_07636	207580	1.60569e+06	2.40448e+06	1.40592e+06
CNAG_02101	822380	839581	2.55442e+06	1.40546e+06
CNAG_06679	945370	1.6648e+06	1.59677e+06	1.40231e+06
CNAG_03297	206710	1.46966e+06	2.52629e+06	1.40089e+06
CNAG_03267	1346100	715622	2.1377e+06	1.39981e+06
CNAG_05225	1713200	633746	1.84406e+06	1.397e+06
CNAG_03554	1305100	1.48793e+06	1.39351e+06	1.39551e+06
CNAG_03595	1950600	866705	1.34975e+06	1.38902e+06
CNAG_07032	474000	1.76133e+06	1.8858e+06	1.37371e+06
CNAG_03606	618680	1.80872e+06	1.69026e+06	1.37255e+06
CNAG_00523	1924200	868540	1.31251e+06	1.36842e+06
CNAG_05745	1135300	955498	2.01221e+06	1.36767e+06
CNAG_01238	2321100	591919	1.14373e+06	1.35225e+06
CNAG_03345	1478000	1.15414e+06	1.42265e+06	1.3516e+06
CNAG_03683	2114400	786879	1.152e+06	1.35109e+06
CNAG_00345	2009200	964832	1.02633e+06	1.33345e+06
CNAG_01314	2439300	1.29368e+06	262742	1.33191e+06
CNAG_03375	1130400	1.25179e+06	1.61258e+06	1.33159e+06
CNAG_00133	969220	1.27525e+06	1.73439e+06	1.32629e+06
CNAG_06577	1562400	1.25586e+06	1.15632e+06	1.32486e+06
CNAG_03439	1032300	348365	2.58881e+06	1.32316e+06
CNAG_03915	558140	1.14864e+06	2.25996e+06	1.32225e+06
CNAG_03299	1171900	1.31394e+06	1.45951e+06	1.31512e+06
CNAG_07590	877200	1.92695e+06	1.12847e+06	1.31087e+06
CNAG_07362	173020	2.45165e+06	1.29128e+06	1.30532e+06
CNAG_04203	1777200	837506	1.27758e+06	1.29743e+06
CNAG_03445	456790	1.7169e+06	1.71214e+06	1.29528e+06
CNAG_05751	1668200	1.27924e+06	925939	1.29112e+06
CNAG_04192	840070	1.23512e+06	1.79102e+06	1.28874e+06
CNAG_00385	2161600	913534	782911	1.28602e+06
CNAG_04080	1046900	1.09846e+06	1.68226e+06	1.27587e+06
CNAG_05791	586490	1.24557e+06	1.969e+06	1.26702e+06
CNAG_03220	461300	1.63018e+06	1.70561e+06	1.2657e+06
CNAG_02830	1014900	1.43464e+06	1.33301e+06	1.26085e+06
CNAG_02686	1324700	1.83162e+06	608783	1.25503e+06
CNAG_01598	3051800	303123	409520	1.25481e+06
CNAG_01380	170690	2.40354e+06	1.17655e+06	1.25026e+06
CNAG_04074	869990	1.48291e+06	1.39369e+06	1.24886e+06
CNAG_03186	1372300	900850	1.46567e+06	1.24627e+06
CNAG_05309	1413300	1.33723e+06	978341	1.24296e+06
CNAG_05640	1334800	1.43767e+06	944050	1.23884e+06
CNAG_07346	1429900	1.14481e+06	1.09886e+06	1.22452e+06
CNAG_05419	776660	933638	1.96073e+06	1.22367e+06
CNAG_06473	1153200	1.26559e+06	1.25211e+06	1.22364e+06
CNAG_01740	1698500	902685	1.0586e+06	1.21993e+06
CNAG_04224	273990	1.54841e+06	1.8368e+06	1.21973e+06
CNAG_00165	2630200	210932	816531	1.21922e+06
CNAG_00673	1119200	1.66305e+06	875165	1.21914e+06
CNAG_04730	647650	1.29368e+06	1.71334e+06	1.21822e+06
CNAG_00239	1086000	948318	1.59658e+06	1.2103e+06
CNAG_01420	1944300	560989	1.12506e+06	1.21012e+06
CNAG_03454	1537100	1.14385e+06	946624	1.20919e+06
CNAG_05140	970610	1.43887e+06	1.21571e+06	1.2084e+06
CNAG_02948	1697700	848356	1.04931e+06	1.19846e+06
CNAG_01518	821910	1.46615e+06	1.30534e+06	1.1978e+06
CNAG_04001	1734300	238392	1.61111e+06	1.1946e+06
CNAG_02269	2365400	625338	591693	1.19414e+06
CNAG_01512	827920	1.22555e+06	1.52754e+06	1.19367e+06
CNAG_03045	440340	1.5295e+06	1.60357e+06	1.19114e+06
CNAG_01537	1255100	1.43576e+06	882290	1.19105e+06
CNAG_06773	963360	991158	1.6044e+06	1.18631e+06
CNAG_05933	642060	1.88212e+06	1.0175e+06	1.18056e+06
CNAG_05652	1120300	803282	1.5702e+06	1.16459e+06
CNAG_04684	467210	678900	2.34574e+06	1.16395e+06
CNAG_00346	742520	880826	1.86705e+06	1.16346e+06
CNAG_05363	1007000	979351	1.49123e+06	1.15919e+06
CNAG_04510	371650	1.45874e+06	1.63409e+06	1.15483e+06
CNAG_00666	1555100	603263	1.30589e+06	1.15475e+06
CNAG_00111	1571000	658110	1.2306e+06	1.15324e+06
CNAG_02076	436350	1.75304e+06	1.2637e+06	1.15103e+06
CNAG_04955	377520	1.1831e+06	1.88782e+06	1.14948e+06
CNAG_05084	408570	1.45786e+06	1.57544e+06	1.14729e+06
CNAG_03185	1398900	861440	1.17259e+06	1.14431e+06
CNAG_04800	794810	2.02683e+06	587078	1.13624e+06
CNAG_02227	1150000	1.07038e+06	1.18537e+06	1.13525e+06
CNAG_04248	1896500	1.1709e+06	332555	1.13332e+06
CNAG_06785	1263900	730149	1.4016e+06	1.13188e+06
CNAG_03840	2514800	632111	227743	1.12488e+06
CNAG_06892	1233800	1.32176e+06	809848	1.1218e+06
CNAG_03305	1283400	1.22738e+06	853056	1.12128e+06
CNAG_03013	1053200	803681	1.49739e+06	1.11809e+06
CNAG_06077	1690900	1.21174e+06	443618	1.11542e+06
CNAG_05700	1306600	272010	1.76629e+06	1.11497e+06
CNAG_05720	718780	1.33309e+06	1.28971e+06	1.11386e+06
CNAG_05425	435320	2.52169e+06	374439	1.11048e+06
CNAG_07851	767470	909306	1.65018e+06	1.10899e+06
CNAG_06812	1063000	1.0206e+06	1.23465e+06	1.10608e+06
CNAG_04647	990620	1.07995e+06	1.24623e+06	1.1056e+06
CNAG_06592	1547400	841974	912177	1.10052e+06
CNAG_00839	1451500	895265	939637	1.09547e+06
CNAG_00046	1043600	1.0545e+06	1.18785e+06	1.09532e+06
CNAG_04639	787570	1.25219e+06	1.23814e+06	1.09263e+06
CNAG_01199	1138200	822907	1.3024e+06	1.08784e+06
CNAG_05226	611660	701134	1.94914e+06	1.08731e+06
CNAG_07904	1488100	668641	1.1042e+06	1.08698e+06
CNAG_05496	1035000	1.59085e+06	620449	1.0821e+06
CNAG_04137	1010800	1.03113e+06	1.17112e+06	1.07102e+06
CNAG_01711	1249600	1.02403e+06	935592	1.06974e+06
CNAG_01373	1023600	1.51833e+06	645151	1.06236e+06
CNAG_01018	1022600	1.16148e+06	998382	1.06082e+06
CNAG_00144	1226600	1.25674e+06	695539	1.05963e+06
CNAG_01197	1955700	368182	841058	1.05498e+06
CNAG_05070	452780	1.46217e+06	1.24623e+06	1.05373e+06
CNAG_03751	357810	1.61725e+06	1.18611e+06	1.05372e+06
CNAG_03565	678720	1.34713e+06	1.13453e+06	1.05346e+06
CNAG_01702	192070	1.48051e+06	1.48581e+06	1.0528e+06
CNAG_02856	1129300	390663	1.63676e+06	1.05224e+06
CNAG_03985	1035700	426643	1.6932e+06	1.05185e+06
CNAG_04065	2301900	474749	376213	1.05095e+06
CNAG_03060	93732	1.63034e+06	1.42384e+06	1.0493e+06
CNAG_02485	252410	1.31553e+06	1.55898e+06	1.04231e+06
CNAG_04976	880800	946961	1.27565e+06	1.03447e+06
CNAG_00904	517710	1.34673e+06	1.22794e+06	1.03079e+06
CNAG_05592	979050	670867	1.43313e+06	1.02768e+06
CNAG_06302	1464800	1.11465e+06	502776	1.02741e+06
CNAG_01675	1155500	1.17193e+06	733884	1.02044e+06
CNAG_06882	1326500	968581	764736	1.01994e+06
CNAG_04043	1482000	869018	705348	1.01879e+06
CNAG_00602	703300	1.48387e+06	854793	1.01399e+06
CNAG_07517	1066300	909944	1.0654e+06	1.01388e+06
CNAG_07318	638620	1.35694e+06	1.04269e+06	1.01275e+06
CNAG_01024	1787800	329897	918263	1.01199e+06
CNAG_02780	192160	1.50102e+06	1.33586e+06	1.00968e+06
CNAG_04406	662440	1.32646e+06	1.0266e+06	1.00517e+06
CNAG_05438	1010100	783880	1.21047e+06	1.00148e+06
CNAG_05734	501930	1.26073e+06	1.22601e+06	996221
CNAG_01733	661590	1.07078e+06	1.25386e+06	995409
CNAG_04521	650830	1.49296e+06	841941	995244
CNAG_04270	734450	722347	1.52616e+06	994320
CNAG_02341	863610	987648	1.12378e+06	991678
CNAG_07557	624630	1.59348e+06	742287	986799
CNAG_03335	602880	1.79771e+06	557669	986086
CNAG_00663	619680	1.24852e+06	1.08802e+06	985405
CNAG_07926	1475900	130963	1.34782e+06	984893
CNAG_02950	861120	906195	1.17563e+06	980981
CNAG_02281	950550	765547	1.22214e+06	979414
CNAG_04796	482070	1.60241e+06	853074	979186
CNAG_00146	873690	783848	1.27151e+06	976350
CNAG_07582	1784800	586893	542684	971459
CNAG_01108	402940	1.66249e+06	837620	967683
CNAG_00862	2416100	247869	210947	958306
CNAG_00266	484810	778160	1.61194e+06	958302
CNAG_04501	754120	1.43616e+06	673678	954652
CNAG_00760	821630	1.60944e+06	428890	953319
CNAG_00038	695710	1.20169e+06	953059	950154
CNAG_02942	271440	1.56867e+06	988545	942885
CNAG_06755	584750	1.38542e+06	855951	942040
CNAG_06899	1178600	994030	633531	935387
CNAG_04879	683170	942095	1.1554e+06	926889
CNAG_02810	408290	2.13557e+06	233838	925899
CNAG_05236	723590	862796	1.18427e+06	923551
CNAG_03502	279540	943850	1.53241e+06	918602
CNAG_04361	793720	635948	1.28052e+06	903396
CNAG_02149	1993500	266681	442386	900856
CNAG_02967	1594300	83096.5	1.01658e+06	897994
CNAG_06778	507350	1.49168e+06	692754	897262
CNAG_03052	565520	1.31793e+06	805361	896270
CNAG_01430	1088200	550323	1.04839e+06	895638
CNAG_06656	1816100	445463	425232	895598
CNAG_01973	831640	329865	1.52506e+06	895522
CNAG_02539	566310	1.54513e+06	558800	890081
CNAG_05770	1343600	796780	524959	888446
CNAG_00011	1197900	639602	820190	885897
CNAG_03805	1118100	469723	1.05786e+06	881895
CNAG_04735	1232600	658246	751783	880876
CNAG_01111	884890	920316	835487	880231
CNAG_01919	778640	811259	1.04729e+06	879063
CNAG_02779	399280	1.10069e+06	1.13242e+06	877464
CNAG_04605	1003000	677177	951313	877163
CNAG_01347	618210	964752	1.03001e+06	870989
CNAG_05664	571380	1.77067e+06	270059	870702
CNAG_00082	823170	831842	952324	869112
CNAG_03673	1452900	428917	722834	868217
CNAG_03931	841710	242867	1.5064e+06	863658
CNAG_06149	294340	1.07365e+06	1.21617e+06	861386
CNAG_02661	917100	522201	1.14317e+06	860825
CNAG_00269	608310	1.11186e+06	858958	859710
CNAG_02763	862560	158103	1.55604e+06	858902
CNAG_05105	552970	901568	1.12212e+06	858887
CNAG_05518	1711400	538420	325881	858567
CNAG_01107	993610	571655	997554	854273
CNAG_05826	590270	1.64861e+06	307641	848839
CNAG_03924	694980	1.01198e+06	839201	848721
CNAG_07413	523770	644963	1.36905e+06	845928
CNAG_02444	507950	626773	1.40141e+06	845378
CNAG_06285	164650	2.06632e+06	294035	841669
CNAG_04234	305420	1.52e+06	694096	839840
CNAG_00509	367740	1.18087e+06	968780	839130
CNAG_06098	1538800	400596	577563	838986
CNAG_06889	860730	813812	840783	838442
CNAG_04771	1894700	237187	381564	837817
CNAG_06277	756630	676994	1.07248e+06	835367
CNAG_06474	1696600	547123	255433	833052
CNAG_05568	917590	753101	823775	831489
CNAG_00390	1113100	508806	857183	826363
CNAG_04943	212130	1.25379e+06	1.0027e+06	822873
CNAG_00238	1013000	663296	758687	811661
CNAG_00410	1714900	396623	319712	810412
CNAG_02294	290070	829369	1.31178e+06	810406
CNAG_06716	448220	599681	1.38137e+06	809757
CNAG_06554	498920	1.09878e+06	830578	809425
CNAG_03726	583310	806553	1.03074e+06	806868
CNAG_06371	631770	1.23049e+06	556795	806352
CNAG_06967	919890	945685	552723	806099
CNAG_06327	879540	905557	628070	804389
CNAG_00893	998970	677544	715332	797282
CNAG_01571	866780	832640	691890	797103
CNAG_00563	1292500	298010	790266	793592
CNAG_00040	840800	438171	1.08397e+06	787647
CNAG_02134	390500	1.11681e+06	847935	785081
CNAG_05626	208980	576697	1.5656e+06	783760
CNAG_04903	575920	817562	915854	769779
CNAG_02457	558720	1.01206e+06	730869	767216
CNAG_02340	757900	584954	951864	764906
CNAG_07562	963990	902445	422161	762865
CNAG_01275	595430	381106	1.30856e+06	761699
CNAG_00769	1036300	688290	530861	751817
CNAG_04797	555870	767238	929433	750847
CNAG_01168	785470	1.0541e+06	412931	750835
CNAG_02108	593820	717760	938626	750069
CNAG_03811	63553	979351	1.20321e+06	748703
CNAG_01413	712510	479257	1.03543e+06	742399
CNAG_07373	410560	970575	845738	742291
CNAG_04197	258180	825939	1.11753e+06	733881
CNAG_02710	735220	439974	1.02513e+06	733443
CNAG_02980	686200	574910	937890	733000
CNAG_00084	535780	886011	771466	731086
CNAG_06759	829100	587818	771300	729406
CNAG_03418	570280	858488	754155	727641
CNAG_03215	429890	1.21222e+06	540193	727435
CNAG_01507	164060	1.08769e+06	901973	717907
CNAG_02814	1027300	487139	639038	717825
CNAG_06215	491990	968980	691908	717626
CNAG_07554	407080	670316	1.06788e+06	715093
CNAG_00092	474760	829449	839018	714409
CNAG_05476	1834700	142315	142375	706464
CNAG_05665	230450	649390	1.23216e+06	704002
CNAG_01790	998840	663774	442745	701786
CNAG_01351	256380	1.28586e+06	555113	699117
CNAG_07982	795310	522137	776062	697837
CNAG_07598	603370	893032	590672	695691
CNAG_01776	474480	809983	795377	693280
CNAG_00430	1079800	451247	538896	689981
CNAG_01914	1055500	270901	701248	675883
CNAG_04437	600190	318441	1.10236e+06	673662
CNAG_06563	515940	581204	914843	670663
CNAG_00311	1118100	383930	508366	670132
CNAG_05759	341220	848675	820447	670114
CNAG_03689	313720	1.06192e+06	603911	659851
CNAG_02174	986580	427688	557834	657368
CNAG_01988	35699	958848	974204	656250
CNAG_01125	499280	271364	1.19107e+06	653905
CNAG_02110	370660	520805	1.05731e+06	649592
CNAG_03172	392150	301759	1.24963e+06	647847
CNAG_04587	623200	380117	937155	646824
CNAG_05970	330120	459759	1.12295e+06	637609
CNAG_04692	644020	890558	377032	637203
CNAG_05303	233740	908987	752105	631611
CNAG_06185	252510	623662	1.01714e+06	631103
CNAG_07567	514620	197218	1.17866e+06	630166
CNAG_02079	311550	1.00145e+06	577011	630004
CNAG_02895	440700	1.20313e+06	239299	627709
CNAG_06096	916500	340068	623501	626690
CNAG_05768	464310	956136	458162	626202
CNAG_04335	596420	529110	751655	625728
CNAG_00535	1134600	111441	618730	621591
CNAG_00637	141700	538109	1.18068e+06	620164
CNAG_07884	1103700	237642	512282	617875
CNAG_02094	1021000	335162	468458	608207
CNAG_00583	1218100	96028.4	498529	604219
CNAG_04000	549520	352992	905503	602672
CNAG_02458	723790	570498	512135	602141
CNAG_06072	578380	660376	559305	599354
CNAG_01247	1314200	114832	362350	597127
CNAG_04767	762240	567969	444151	591454
CNAG_00490	683150	799851	281294	588098
CNAG_02056	580610	558659	623979	587750
CNAG_05812	576920	634169	548448	586512
CNAG_00185	719700	178901	858912	585838
CNAG_02212	439350	684477	630644	584824
CNAG_02440	815330	385382	549202	583305
CNAG_07438	759090	400715	581571	580459
CNAG_06238	1070300	198471	467051	578607
CNAG_03854	587960	704501	442772	578411
CNAG_02853	701550	596083	420727	572787
CNAG_02362	564450	430257	715341	570016
CNAG_06813	693130	450345	563047	568841
CNAG_05223	686660	891835	126627	568374
CNAG_03701	1257900	149886	292233	566673
CNAG_05694	648380	697943	346703	564342
CNAG_07469	1508900	57761.4	94202.7	553621
CNAG_01568	765400	437206	445429	549345
CNAG_00826	485620	558021	596418	546686
CNAG_07838	930160	242819	464928	545969
CNAG_01228	642540	403228	585901	543890
CNAG_05848	455050	519855	655374	543427
CNAG_03422	640240	413017	566458	539905
CNAG_05753	764580	410847	437256	537561
CNAG_00809	222810	355019	1.02173e+06	533187
CNAG_02239	460390	603774	528609	530924
CNAG_01045	1098900	151841	336315	529019
CNAG_05614	550210	609286	418815	526104
CNAG_07965	498980	322613	728414	516669
CNAG_01565	517750	399926	632060	516579
CNAG_03046	602110	377652	557154	512305
CNAG_03025	754810	265317	507391	509173
CNAG_07028	1004600	349626	154979	503068
CNAG_00309	51087	686567	766465	501373
CNAG_04244	834810	302796	356954	498187
CNAG_02029	395340	727261	371074	497892
CNAG_05122	176180	719172	594203	496518
CNAG_03964	428460	672789	374274	491841
CNAG_07718	326890	815488	332362	491580
CNAG_05200	319600	444298	691632	485177
CNAG_02358	1161700	146241	144830	484257
CNAG_05292	669140	430297	343191	480876
CNAG_00059	318550	610028	513505	480694
CNAG_01837	993500	251300	188994	477931
CNAG_02223	237710	407209	784695	476538
CNAG_02168	1357100	25949.3	44581.5	475877
CNAG_03372	275590	768179	379780	474517
CNAG_05077	561360	344065	513385	472937
CNAG_03567	606690	647244	162637	472190
CNAG_00532	413790	510785	485107	469894
CNAG_06920	580990	356431	450559	462660
CNAG_04951	900400	196508	288290	461733
CNAG_06512	761940	214004	404850	460265
CNAG_01780	277900	234156	862414	458157
CNAG_06153	336810	631760	405705	458092
CNAG_01241	599390	634711	139773	457958
CNAG_00374	620070	379630	372904	457535
CNAG_06192	280180	391685	676160	449342
CNAG_07679	1036600	172551	122766	443972
CNAG_00996	525960	463253	334449	441221
CNAG_01097	694180	232153	396622	440985
CNAG_03128	286990	521547	513790	440775
CNAG_02208	447330	735534	134717	439194
CNAG_06741	969530	125060	217484	437358
CNAG_07637	559730	192009	560298	437346
CNAG_07857	48620	599681	661754	436685
CNAG_02318	313780	481211	501057	432016
CNAG_07660	289400	710883	290275	430186
CNAG_00713	650010	475395	155071	426825
CNAG_00445	105540	741071	423742	423451
CNAG_00554	312650	219668	736688	423002
CNAG_07491	160500	536976	568829	422102
CNAG_00645	688280	132311	445264	421952
CNAG_01574	380180	157003	728267	421817
CNAG_04621	127800	740090	392403	420097
CNAG_02350	345500	94815.8	813175	417830
CNAG_04744	313040	680679	257253	416991
CNAG_02956	168890	404864	676151	416635
CNAG_05400	225180	521036	496102	414106
CNAG_05976	672340	343515	222917	412924
CNAG_07510	743670	217386	276771	412609
CNAG_06126	841270	133005	256444	410240
CNAG_07512	148140	920555	157047	408581
CNAG_06416	145880	326458	745274	405871
CNAG_01142	197830	380077	637870	405259
CNAG_01058	120440	383013	710837	404763
CNAG_03899	359520	55430.3	796683	403878
CNAG_06348	197710	511247	494153	401037
CNAG_01918	743760	129495	304277	392511
CNAG_03376	196340	621436	353433	390403
CNAG_01655	297340	563965	296416	385907
CNAG_05579	213230	729176	213852	385419
CNAG_02306	67708	344169	743877	385251
CNAG_01155	193540	659666	291094	381433
CNAG_01344	345470	349490	414806	369922
CNAG_00342	70076	529628	500101	366602
CNAG_07408	479770	408956	205882	364869
CNAG_07530	139390	313510	640509	364470
CNAG_04715	531130	111513	449768	364137
CNAG_06301	273670	145379	661350	360133
CNAG_01941	218630	478690	381573	359631
CNAG_06545	316580	442048	314601	357743
CNAG_00866	692280	273909	104370	356853
CNAG_00354	433940	260809	373612	356120
CNAG_00087	429980	472180	166176	356112
CNAG_06670	59815	578923	425774	354837
CNAG_04097	193300	351524	518726	354517
CNAG_04581	293930	277794	482680	351468
CNAG_06412	197750	326259	527828	350612
CNAG_03742	40381	491223	518800	350135
CNAG_06001	126450	467609	453804	349288
CNAG_01981	278650	91943.8	670984	347193
CNAG_02793	259160	413153	364207	345507
CNAG_05365	182110	518092	320392	340198
CNAG_06191	121960	648896	242590	337815
CNAG_01028	277170	367097	366910	337059
CNAG_00708	232660	499305	256729	329565
CNAG_01721	239170	358561	388826	328852
CNAG_05447	93002	190868	700191	328020
CNAG_07628	155880	531495	279602	322326
CNAG_06248	323360	259429	381196	321328
CNAG_00877	645060	158415	139939	314471
CNAG_01096	501210	143696	289347	311417
CNAG_04792	533720	139108	260011	310947
CNAG_02204	604940	110341	214579	309953
CNAG_03843	124990	61875.6	708511	298459
CNAG_01478	97879	460405	326248	294844
CNAG_01008	515150	225787	134846	291928
CNAG_06093	265950	230885	370743	289193
CNAG_07903	174910	337723	353414	288682
CNAG_07522	229430	188491	439361	285761
CNAG_00156	288530	284312	273038	281960
CNAG_06631	219600	322725	286322	276216
CNAG_00665	132420	267239	428559	276073
CNAG_04265	285340	365789	175636	275588
CNAG_03837	291930	408167	112975	271024
CNAG_00607	178300	250973	382217	270496
CNAG_02180	130510	176037	502703	269750
CNAG_07529	228050	200912	366616	265193
CNAG_07163	413510	185938	188277	262575
CNAG_00077	132930	144932	506123	261328
CNAG_02851	235640	342837	194721	257733
CNAG_07862	201650	410161	153572	255128
CNAG_04629	118280	45948.8	591343	251857
CNAG_00093	314710	132240	303964	250305
CNAG_06178	124640	156476	434048	238388
CNAG_05585	505840	88321.9	116570	236911
CNAG_00756	185770	315449	206295	235838
CNAG_03928	282760	334755	76281.5	231266
CNAG_02700	568740	35955.8	84737.4	229811
CNAG_04189	422200	95821	168594	228872
CNAG_05405	334380	156659	181998	224346
CNAG_04484	260710	115335	296499	224181
CNAG_01982	337910	103089	225711	222237
CNAG_00820	338870	193956	132630	221819
CNAG_00650	258970	123935	279630	220845
CNAG_01542	193330	336431	98450	209404
CNAG_04786	352920	103823	166820	207854
CNAG_02911	262630	139922	215075	205876
CNAG_07347	114670	172009	321045	202575
CNAG_04119	203960	139771	261160	201630
CNAG_07607	291590	67364.3	244190	201048
CNAG_03753	317650	105689	179451	200930
CNAG_03503	175270	79328.6	345637	200078
CNAG_04755	150720	128913	311328	196987
CNAG_04433	69622	256565	260701	195629
CNAG_01415	200470	269856	116018	195448
CNAG_04069	342430	110053	133439	195308
CNAG_05028	192210	187541	196587	192113
CNAG_02981	379530	81357.3	104490	188459
CNAG_03904	234330	61470.3	248474	181425
CNAG_06529	218580	229297	91017.3	179631
CNAG_05187	215260	32070.6	287968	178433
CNAG_02998	255760	73631.6	197608	175666
CNAG_01149	204000	176309	144241	174850
CNAG_04973	244350	121430	152451	172743
CNAG_06439	207070	97328.8	202922	169107
CNAG_03865	183960	176428	141309	167232
CNAG_03100	240800	88210.2	164099	164370
CNAG_07941	141160	227981	119751	162964
CNAG_01634	145660	187996	154630	162762
CNAG_04347	109790	105402	259616	158269
CNAG_06080	208170	106256	152313	155580
CNAG_01646	176430	167725	115182	153112
CNAG_04586	160450	102762	184498	149237
CNAG_05311	73152	157234	192690	141025
CNAG_01912	227330	91170	103506	140669
CNAG_07967	109100	93914.3	211297	138104
CNAG_05109	123770	211467	77491.3	137576
CNAG_06021	279300	62874.4	70283.9	137486
CNAG_04098	86753	184717	133476	134982
CNAG_01169	189750	38783.9	175425	134653
CNAG_00991	189800	70810.7	130773	130461
CNAG_01682	71676	153165	163795	129545
CNAG_06175	122440	130062	128116	126873
CNAG_02937	151880	121430	106724	126678
CNAG_06197	225200	80926.5	70469.6	125532
CNAG_04746	56185	86191.8	231356	124578
CNAG_01408	79196	149791	126986	118657
CNAG_05136	86874	146448	110447	114590
CNAG_02080	97633	107652	133908	113064
CNAG_04575	153980	72588.1	96271.2	107613
CNAG_06902	124350	14233.9	171867	103484
CNAG_01003	106660	69740.1	131913	102771
CNAG_07805	105870	109702	90536.5	102036
CNAG_02720	134390	97440.5	73947.4	101926
CNAG_03791	108130	95900.8	99084.3	101038
CNAG_04981	207440	55121.6	39647.5	100736
CNAG_01183	75896	52170.6	169504	99190.3
CNAG_01429	173530	54049.4	65000.5	97526.6
CNAG_05539	113260	125203	45663.6	94708.9
CNAG_04729	156670	59828.5	62143.3	92880.6
CNAG_00360	24769	158845	84429.4	89347.9
CNAG_03024	62582	93874.4	104839	87098.6
CNAG_08018	128530	64158	62820.8	85169.6
CNAG_00148	104630	46631.7	99792.2	83684.6
CNAG_00884	44862	105729	87415.4	79335.6
CNAG_02001	26451	96291.7	62697.6	61813.4
CNAG_02024	44311	50922.1	59104.9	51446

## Sheet: C. deneoformans
Table S3: Proteomic of Cryptococcus Evs (Rizzo et al)
Cryptococcus deneoformans JEC21
	iBAQ 1	IBAQ2	IBAQ3	mean
CNA07540	5826500000	2.2424e+10	3.88052e+10	2.23519e+10
CNC06180	10253000000	7.5142e+09	8.3126e+09	8.69327e+09
CNE03150	3607100000	3.50947e+09	2.54166e+09	3.21941e+09
CND06280	1993600000	4.20818e+09	3.28029e+09	3.16069e+09
CND03490	3630600000	2.12492e+09	2.09637e+09	2.6173e+09
CNJ03160	3107800000	2.40289e+09	2.19179e+09	2.5675e+09
CNN01260	1338300000	2.4798e+09	2.46249e+09	2.09353e+09
CNC03950	492110000	3.01795e+09	2.51572e+09	2.00859e+09
CNF02150	2349600000	1.77468e+09	1.8308e+09	1.98503e+09
CNB05510	1130300000	2.13481e+09	2.11795e+09	1.79435e+09
CNC04200	2765700000	1.04821e+09	1.05491e+09	1.62294e+09
CNB04930	1554900000	1.50523e+09	1.70963e+09	1.58992e+09
CNA05710	1649300000	1.27778e+09	1.61246e+09	1.51318e+09
CNF02720	1771600000	1.12696e+09	1.42587e+09	1.44148e+09
CNG00830	929140000	1.237e+09	1.52652e+09	1.23089e+09
CNE05040	1716600000	9.22213e+08	8.75237e+08	1.17135e+09
CNE02090	1366900000	9.99325e+08	9.99552e+08	1.12193e+09
CNE00210	1381100000	9.94485e+08	9.75163e+08	1.11692e+09
CNC04290	2021000000	6.28572e+08	5.57254e+08	1.06894e+09
CNH00540	836940000	1.05053e+09	1.17947e+09	1.02231e+09
CNC00700	1026400000	9.91894e+08	9.44861e+08	9.87718e+08
CNA03330	929910000	9.95985e+08	9.98487e+08	9.74794e+08
CNB01800	1857000000	5.6755e+08	4.98198e+08	9.7425e+08
CNF00670	1176600000	8.97122e+08	7.93389e+08	9.55704e+08
CNG02740	1705900000	5.95198e+08	5.42021e+08	9.47706e+08
CNF01900	977980000	9.4594e+08	8.98987e+08	9.40969e+08
CNF01800	1112400000	8.89623e+08	7.47903e+08	9.16642e+08
CND03580	1318200000	7.39216e+08	6.56841e+08	9.04752e+08
CND00650	425070000	1.08919e+09	1.18247e+09	8.98908e+08
CNC03380	660680000	1.00737e+09	1.01707e+09	8.9504e+08
CND05700	1015500000	8.90577e+08	7.64046e+08	8.90041e+08
CNA06950	1336200000	6.95239e+08	5.90914e+08	8.74118e+08
CNK03170	1438900000	6.06556e+08	5.43763e+08	8.63073e+08
CNC00160	994490000	8.50623e+08	7.43247e+08	8.62787e+08
CNB04580	1398600000	6.23568e+08	5.52192e+08	8.5812e+08
CND01490	678650000	9.72871e+08	9.05926e+08	8.52482e+08
CNH02050	398160000	1.02176e+09	1.04601e+09	8.21975e+08
CNA03960	895450000	7.48352e+08	6.68687e+08	7.7083e+08
CND00340	820790000	7.42625e+08	6.67816e+08	7.43744e+08
CNC03760	1668700000	2.95857e+08	2.59276e+08	7.41277e+08
CNB00560	399740000	9.30122e+08	8.81625e+08	7.37162e+08
CNL03930	1468700000	4.06201e+08	3.20925e+08	7.31942e+08
CNG02920	424630000	9.13077e+08	8.54003e+08	7.3057e+08
CNH01040	713930000	8.03715e+08	6.70739e+08	7.29461e+08
CNH03510	476860000	8.55328e+08	7.46151e+08	6.92779e+08
CND04200	829870000	5.84466e+08	5.22897e+08	6.45744e+08
CNM01420	600300000	7.09489e+08	6.04251e+08	6.38013e+08
CNB05030	787820000	5.83409e+08	5.15483e+08	6.28904e+08
CNN01470	815300000	5.40919e+08	4.65777e+08	6.07332e+08
CNM01020	835640000	5.09508e+08	4.10825e+08	5.85324e+08
CNA07960	346530000	7.37102e+08	6.47976e+08	5.77203e+08
CNE05000	356900000	7.1958e+08	6.39131e+08	5.7187e+08
CNH02560	226670000	8.08965e+08	6.75878e+08	5.70504e+08
CNM00900	403650000	6.41117e+08	5.72545e+08	5.39104e+08
CNM01300	613790000	5.28551e+08	4.48347e+08	5.30229e+08
CNC01410	910060000	3.63703e+08	3.09679e+08	5.27814e+08
CNA07980	599960000	5.31339e+08	4.52063e+08	5.27787e+08
CNN00270	322200000	6.20854e+08	5.4714e+08	4.96731e+08
CNI03080	1113600000	2.06983e+08	1.60772e+08	4.93785e+08
CND05400	668800000	4.4025e+08	3.38723e+08	4.82591e+08
CND01080	606710000	4.60029e+08	3.67931e+08	4.78224e+08
CNA07490	508620000	4.98313e+08	3.93936e+08	4.66956e+08
CNA06350	363210000	5.46169e+08	4.90843e+08	4.66741e+08
CNA02220	496600000	5.06283e+08	3.94111e+08	4.65665e+08
CNM00840	729050000	3.32238e+08	2.94039e+08	4.51776e+08
CNG02210	808540000	2.86216e+08	2.37277e+08	4.44011e+08
CNG02630	449380000	4.86763e+08	3.83852e+08	4.39998e+08
CNE03480	528120000	4.38845e+08	3.35916e+08	4.34294e+08
CNA01380	298910000	5.33119e+08	4.65496e+08	4.32508e+08
CNB01230	959300000	1.78763e+08	1.44358e+08	4.27474e+08
CNF02960	78266000	6.27099e+08	5.53576e+08	4.19647e+08
CNF01340	729030000	2.77912e+08	2.32148e+08	4.1303e+08
CNC03420	1021500000	1.00621e+08	7.34431e+07	3.98521e+08
CNC06100	433130000	4.24698e+08	3.28551e+08	3.9546e+08
CNM01180	413090000	4.15984e+08	3.22241e+08	3.83772e+08
CNB02680	289090000	4.68511e+08	3.80348e+08	3.79316e+08
CNE01150	705630000	2.23033e+08	1.76731e+08	3.68465e+08
CNG02220	486790000	3.14838e+08	2.77364e+08	3.59664e+08
CND02350	105350000	5.23246e+08	4.43527e+08	3.57374e+08
CND00350	133980000	4.90622e+08	3.93133e+08	3.39245e+08
CNB01290	188020000	4.55175e+08	3.44375e+08	3.2919e+08
CND05910	522320000	2.53319e+08	2.09908e+08	3.28516e+08
CNB00570	372150000	3.09363e+08	2.6607e+08	3.15861e+08
CNN02260	290970000	3.48588e+08	3.02004e+08	3.13854e+08
CNB03480	279900000	3.21786e+08	2.92423e+08	2.98036e+08
CND02960	261140000	3.32647e+08	2.97272e+08	2.9702e+08
CNL06620	544940000	1.92577e+08	1.52062e+08	2.96526e+08
CNK00060	332330000	2.89127e+08	2.58995e+08	2.93484e+08
CNJ02260	308950000	3.08109e+08	2.63147e+08	2.93402e+08
CNL06300	326190000	2.83339e+08	2.35332e+08	2.8162e+08
CNK02310	265250000	3.09063e+08	2.6457e+08	2.79628e+08
CNA00120	472450000	2.04174e+08	1.60753e+08	2.79126e+08
CNG02790	223620000	3.19972e+08	2.82484e+08	2.75359e+08
CNG03100	336120000	2.47026e+08	2.07779e+08	2.63641e+08
CNC00350	297380000	2.67119e+08	2.15715e+08	2.60071e+08
CND01790	246090000	2.81771e+08	2.34161e+08	2.54007e+08
CNC06280	397920000	2.0311e+08	1.59833e+08	2.53621e+08
CNE01910	320930000	2.37167e+08	1.97539e+08	2.51879e+08
CNA00560	334350000	2.24144e+08	1.8308e+08	2.47191e+08
CNG03240	214310000	2.83564e+08	2.36077e+08	2.4465e+08
CNI03530	256830000	2.56482e+08	2.15163e+08	2.42825e+08
CNC02510	277350000	2.45798e+08	2.04062e+08	2.42404e+08
CNH01030	350450000	2.12697e+08	1.61527e+08	2.41558e+08
CNI03050	187570000	2.8638e+08	2.49443e+08	2.41131e+08
CNK01050	220370000	2.74898e+08	2.2637e+08	2.40546e+08
CNH02340	318240000	2.13474e+08	1.61856e+08	2.3119e+08
CNA06820	114010000	3.09895e+08	2.66602e+08	2.30169e+08
CNB00300	177380000	2.77264e+08	2.27686e+08	2.27443e+08
CNB03460	16649000	3.49215e+08	3.07008e+08	2.24291e+08
CNI01590	276080000	2.14613e+08	1.69899e+08	2.20197e+08
CNJ03110	206960000	2.42219e+08	2.03636e+08	2.17605e+08
CNF03160	292160000	2.0311e+08	1.56272e+08	2.17181e+08
CNB03800	397530000	1.23714e+08	9.63269e+07	2.05857e+08
CNK00760	173260000	2.40024e+08	1.98033e+08	2.03772e+08
CNH01770	116180000	2.72123e+08	2.20505e+08	2.02936e+08
CNL04280	447520000	9.34485e+07	6.71843e+07	2.02718e+08
CNN00430	126830000	2.53571e+08	2.13198e+08	1.97866e+08
CNC02320	190980000	2.22467e+08	1.7616e+08	1.96536e+08
CNJ03020	453480000	7.47057e+07	5.57031e+07	1.9463e+08
CNK02370	190200000	2.15526e+08	1.70199e+08	1.91975e+08
CNE03060	153080000	2.3221e+08	1.90271e+08	1.91854e+08
CNA07570	244900000	1.79513e+08	1.45481e+08	1.89965e+08
CNI01120	75687000	2.71053e+08	2.20476e+08	1.89072e+08
CND00940	254910000	1.69006e+08	1.38232e+08	1.87383e+08
CNA06460	70729000	2.70132e+08	2.18057e+08	1.86306e+08
CNF02630	440530000	6.40211e+07	4.64799e+07	1.83677e+08
CNG02620	311110000	1.32673e+08	1.06933e+08	1.83572e+08
CNC05720	284570000	1.4423e+08	1.11579e+08	1.80126e+08
CNH01410	347660000	1.06014e+08	7.81979e+07	1.77291e+08
CNB05380	184670000	1.90879e+08	1.48017e+08	1.74522e+08
CNN00660	152520000	2.07754e+08	1.61343e+08	1.73872e+08
CNG02940	74657000	2.4078e+08	1.98468e+08	1.71302e+08
CNJ03120	80567000	2.37058e+08	1.95333e+08	1.70986e+08
CNI01760	186500000	1.7774e+08	1.41668e+08	1.68636e+08
CNH02920	58152000	2.35715e+08	1.92971e+08	1.62279e+08
CNE01230	211320000	1.51804e+08	1.21886e+08	1.6167e+08
CNB04050	80635000	2.23115e+08	1.80506e+08	1.61419e+08
CNI01090	134160000	1.96026e+08	1.53581e+08	1.61256e+08
CNB05500	240770000	1.34146e+08	1.08607e+08	1.61174e+08
CNM02240	123730000	2.02367e+08	1.55275e+08	1.60457e+08
CNC05990	267190000	1.18287e+08	8.65056e+07	1.57327e+08
CNA05680	175800000	1.62216e+08	1.28486e+08	1.55501e+08
CND00150	126870000	1.88274e+08	1.46584e+08	1.5391e+08
CNG04360	44210000	2.30983e+08	1.85751e+08	1.53648e+08
CND03460	70872000	2.16644e+08	1.7136e+08	1.52959e+08
CNN01720	211890000	1.37875e+08	1.08995e+08	1.5292e+08
CND04480	192950000	1.4815e+08	1.15576e+08	1.52225e+08
CNA04650	222920000	1.27893e+08	9.92874e+07	1.50034e+08
CNF02160	292650000	9.02577e+07	6.43341e+07	1.49081e+08
CNA07090	90628000	1.9964e+08	1.54811e+08	1.4836e+08
CNA07770	140500000	1.67022e+08	1.36925e+08	1.48149e+08
CNC05690	193360000	1.39007e+08	1.1003e+08	1.47466e+08
CND03700	237910000	1.16848e+08	8.32537e+07	1.46004e+08
CNC02620	122860000	1.73936e+08	1.40293e+08	1.45696e+08
CNJ02120	196080000	1.33273e+08	1.07465e+08	1.45606e+08
CNB03500	194310000	1.33021e+08	1.07175e+08	1.44835e+08
CNE02610	328530000	5.60221e+07	3.93956e+07	1.41316e+08
CND00550	204450000	1.22623e+08	9.32812e+07	1.40118e+08
CNG03220	113480000	1.66784e+08	1.34487e+08	1.3825e+08
CNA05720	58855000	1.97704e+08	1.54714e+08	1.37091e+08
CNL03960	130960000	1.54102e+08	1.24925e+08	1.36662e+08
CND01730	96923000	1.73615e+08	1.38987e+08	1.36508e+08
CNN02130	230580000	1.03042e+08	7.57048e+07	1.36442e+08
CNC00920	255840000	8.74691e+07	6.37127e+07	1.35674e+08
CND00240	266120000	8.09578e+07	5.98105e+07	1.35629e+08
CNH01810	111780000	1.62959e+08	1.30306e+08	1.35015e+08
CND03930	133030000	1.46725e+08	1.15063e+08	1.31606e+08
CNH02380	17865000	2.14353e+08	1.6235e+08	1.31523e+08
CNE00710	208390000	1.03798e+08	7.61152e+07	1.29435e+08
CNM01460	148720000	1.31282e+08	1.04843e+08	1.28282e+08
CNF03900	132610000	1.39586e+08	1.10843e+08	1.2768e+08
CNA07830	89563000	1.62761e+08	1.29996e+08	1.2744e+08
CND02780	101160000	1.52336e+08	1.24063e+08	1.25853e+08
CNK01080	329820000	2.57737e+07	1.75851e+07	1.24393e+08
CNG03720	115050000	1.4245e+08	1.10979e+08	1.22826e+08
CNF01290	289590000	4.5615e+07	3.0756e+07	1.21987e+08
CNF01790	107130000	1.43295e+08	1.11162e+08	1.20529e+08
CND06290	118950000	1.33218e+08	1.07398e+08	1.19855e+08
CNE02890	91310000	1.48641e+08	1.18527e+08	1.19493e+08
CNG01680	111760000	1.36348e+08	1.08617e+08	1.18908e+08
CNH02990	70771000	1.58002e+08	1.27828e+08	1.18867e+08
CNF03840	47484000	1.6692e+08	1.36887e+08	1.17097e+08
CNB04880	119850000	1.30655e+08	9.97713e+07	1.16759e+08
CNI02080	122470000	1.2505e+08	9.89583e+07	1.15493e+08
CNB00200	75254000	1.49002e+08	1.20511e+08	1.14923e+08
CNA04060	146990000	1.13964e+08	8.03948e+07	1.13783e+08
CNC06990	181850000	9.04418e+07	6.4726e+07	1.12339e+08
CNF04460	105100000	1.31282e+08	1.00284e+08	1.12222e+08
CNC04590	144030000	1.0838e+08	7.82298e+07	1.10213e+08
CNA00620	161980000	9.55349e+07	7.02609e+07	1.09259e+08
CND01910	116510000	1.18825e+08	9.00777e+07	1.08471e+08
CNH01200	23270000	1.65747e+08	1.32522e+08	1.0718e+08
CNB02420	41642000	1.51961e+08	1.23647e+08	1.0575e+08
CNB00330	162240000	8.961e+07	6.39798e+07	1.05277e+08
CNF00800	37348000	1.53141e+08	1.24412e+08	1.04967e+08
CNH01730	102180000	1.19078e+08	9.15575e+07	1.04272e+08
CNG02260	51936000	1.45436e+08	1.1334e+08	1.03571e+08
CNJ00750	119500000	1.04855e+08	7.73414e+07	1.00566e+08
CNA03160	76849000	1.24157e+08	9.81357e+07	9.9714e+07
CNC00390	163680000	7.58511e+07	5.5857e+07	9.84627e+07
CNJ00180	223720000	4.26893e+07	2.85736e+07	9.83276e+07
CNH00170	137350000	8.676e+07	6.36992e+07	9.59364e+07
CNF04730	141030000	8.31123e+07	6.19523e+07	9.53649e+07
CNH02040	97086000	1.09969e+08	7.83102e+07	9.51216e+07
CNA07620	112540000	9.82485e+07	7.15123e+07	9.41003e+07
CNK03420	122110000	9.32236e+07	6.64313e+07	9.39216e+07
CNA00250	83065000	1.13153e+08	8.0391e+07	9.22029e+07
CNN00150	58867000	1.22984e+08	9.46681e+07	9.21732e+07
CND01340	145240000	7.42148e+07	5.48776e+07	9.14441e+07
CNA04930	170380000	6.00434e+07	4.20048e+07	9.08094e+07
CNL06140	161450000	6.43197e+07	4.6569e+07	9.07796e+07
CNA05160	103910000	9.58826e+07	7.07487e+07	9.01804e+07
CNC04770	12973000	1.44339e+08	1.12198e+08	8.98365e+07
CNA06360	64845000	1.1721e+08	8.53558e+07	8.91368e+07
CNK02960	162990000	5.84555e+07	4.07186e+07	8.7388e+07
CNC03500	63423000	1.1571e+08	8.20662e+07	8.70663e+07
CNG04420	92891000	9.53917e+07	6.8214e+07	8.54989e+07
CNC03540	134390000	7.0158e+07	5.11912e+07	8.52464e+07
CNG01500	121210000	7.79783e+07	5.6008e+07	8.50654e+07
CNJ01130	39855000	1.22398e+08	9.24556e+07	8.49029e+07
CNN01480	144400000	6.38445e+07	4.62196e+07	8.48214e+07
CNI00580	167690000	5.03358e+07	3.56908e+07	8.45722e+07
CNC05830	158360000	5.33412e+07	3.76071e+07	8.31028e+07
CNE02850	89381000	9.31486e+07	6.62155e+07	8.2915e+07
CNC00760	91341000	9.10077e+07	6.49099e+07	8.24195e+07
CNN02320	90679000	9.08986e+07	6.47773e+07	8.21183e+07
CNN00220	210380000	1.85711e+07	1.25099e+07	8.0487e+07
CNC00990	136660000	6.07702e+07	4.23484e+07	7.99262e+07
CNJ01920	48507000	1.10098e+08	7.91134e+07	7.92396e+07
CNC04490	97156000	7.96419e+07	5.80723e+07	7.82901e+07
CNG04130	50453000	1.0446e+08	7.62062e+07	7.70396e+07
CNL04900	68700000	9.4144e+07	6.81443e+07	7.69961e+07
CNF02420	105580000	7.11534e+07	5.4113e+07	7.69488e+07
CND03390	67482000	9.27599e+07	6.59038e+07	7.53819e+07
CNJ00410	77481000	8.53623e+07	6.25697e+07	7.51377e+07
CNB01760	147780000	4.51582e+07	3.02604e+07	7.43995e+07
CNA02230	147280000	4.39943e+07	2.98201e+07	7.36981e+07
CNB02230	115080000	6.12904e+07	4.32387e+07	7.32031e+07
CNB03980	24914000	1.14175e+08	8.04074e+07	7.31656e+07
CNB02750	69913000	8.49464e+07	6.25581e+07	7.24725e+07
CNL04840	87393000	7.3267e+07	5.47944e+07	7.18181e+07
CNF01260	90546000	7.06557e+07	5.3424e+07	7.15419e+07
CND03280	114580000	5.85475e+07	4.09896e+07	7.13724e+07
CNK00130	138830000	4.24773e+07	2.80993e+07	6.98022e+07
CNK03230	17499000	1.11551e+08	7.94115e+07	6.9487e+07
CNF01650	32816000	1.00826e+08	7.39579e+07	6.91999e+07
CNE04510	59749000	8.28396e+07	6.14035e+07	6.79974e+07
CNC01940	34609000	9.79008e+07	7.09993e+07	6.78364e+07
CNH00790	61310000	8.16601e+07	6.00196e+07	6.76632e+07
CNM00460	31647000	9.83507e+07	7.24269e+07	6.74749e+07
CNB04245	72728000	7.26193e+07	5.44256e+07	6.6591e+07
CND01180	39460000	9.20304e+07	6.52399e+07	6.55768e+07
CNJ00060	85471000	6.43906e+07	4.68138e+07	6.55585e+07
CNC04440	117920000	4.41525e+07	2.98598e+07	6.39774e+07
CNB04350	36704000	9.00531e+07	6.42344e+07	6.36638e+07
CNE03540	95900000	5.49312e+07	3.93385e+07	6.33899e+07
CNJ00820	46083000	8.2001e+07	6.0126e+07	6.27367e+07
CNB04240	34907000	8.65691e+07	6.3375e+07	6.1617e+07
CNE01350	121090000	3.69008e+07	2.39194e+07	6.06367e+07
CNJ01830	35719000	8.3576e+07	6.22097e+07	6.05016e+07
CNC05330	83870000	5.71252e+07	4.03324e+07	6.04426e+07
CNA07850	151270000	1.75102e+07	1.18673e+07	6.02158e+07
CND06220	44149000	7.93897e+07	5.6638e+07	6.00589e+07
CNA05700	104360000	4.45739e+07	2.99401e+07	5.96247e+07
CNB00550	5248300	1.00062e+08	7.27201e+07	5.93435e+07
CNE04090	94788000	4.86688e+07	3.30739e+07	5.88436e+07
CNK00970	41155000	7.89738e+07	5.62848e+07	5.88045e+07
CNF03500	62957000	6.52469e+07	4.80391e+07	5.87477e+07
CNC03370	35643000	8.01397e+07	5.84188e+07	5.80672e+07
CNE04230	34668000	8.04533e+07	5.87972e+07	5.79728e+07
CNG01200	33302000	8.0651e+07	5.88311e+07	5.75947e+07
CNL04890	79371000	5.42276e+07	3.91488e+07	5.75825e+07
CNH02790	102580000	4.14805e+07	2.77432e+07	5.72679e+07
CNA06500	109730000	3.73999e+07	2.40897e+07	5.70732e+07
CNI03780	97377000	4.32164e+07	2.88233e+07	5.64722e+07
CND03770	81441000	5.14328e+07	3.62821e+07	5.63853e+07
CNF00210	23806000	8.2226e+07	6.10754e+07	5.57025e+07
CNB04470	130670000	2.01481e+07	1.37206e+07	5.48462e+07
CNE02370	93405000	4.25032e+07	2.82881e+07	5.47321e+07
CNA02810	54259000	6.37988e+07	4.60812e+07	5.4713e+07
CNH02860	112900000	3.06418e+07	2.05524e+07	5.46981e+07
CND00750	71879000	5.36671e+07	3.82942e+07	5.46134e+07
CNC05280	101690000	3.57281e+07	2.29816e+07	5.34665e+07
CNB04380	82231000	4.57616e+07	3.09447e+07	5.29791e+07
CNH01310	44399000	6.55203e+07	4.8101e+07	5.26735e+07
CNA04050	51725000	6.16211e+07	4.34333e+07	5.22598e+07
CNA00910	109840000	2.8175e+07	1.8549e+07	5.2188e+07
CNC05360	29907000	7.11875e+07	5.42514e+07	5.1782e+07
CNE01510	85327000	4.15262e+07	2.77838e+07	5.15457e+07
CNM01400	56303000	5.74014e+07	4.04505e+07	5.1385e+07
CNG02690	73163000	4.80777e+07	3.29113e+07	5.1384e+07
CND02790	62358000	5.30842e+07	3.74609e+07	5.09677e+07
CNI02920	14144000	7.9451e+07	5.73784e+07	5.03245e+07
CND03070	85751000	3.92394e+07	2.58666e+07	5.02857e+07
CNA04310	65514000	4.95115e+07	3.49863e+07	5.00039e+07
CNM02430	26587000	7.04375e+07	5.16335e+07	4.95527e+07
CNE01030	25374000	7.05739e+07	5.23932e+07	4.9447e+07
CNE03880	59024000	5.21426e+07	3.70245e+07	4.9397e+07
CNF00810	71212000	4.58175e+07	3.09631e+07	4.93308e+07
CNI02290	62783000	4.94324e+07	3.48314e+07	4.90156e+07
CNC03080	37317000	6.37981e+07	4.56679e+07	4.89277e+07
CNA01640	53694000	5.3826e+07	3.86155e+07	4.87118e+07
CNG03490	32178000	6.50492e+07	4.77284e+07	4.83185e+07
CNC01030	50412000	5.40333e+07	3.91256e+07	4.78569e+07
CNB01150	51439000	5.35308e+07	3.82894e+07	4.7753e+07
CNH02390	117560000	1.49582e+07	9.77679e+06	4.74317e+07
CNM01080	33575000	6.29029e+07	4.54792e+07	4.7319e+07
CNF02280	45964000	5.60534e+07	3.96269e+07	4.72148e+07
CNG01100	84936000	3.42547e+07	2.2367e+07	4.71859e+07
CNG01710	68399000	4.37291e+07	2.93594e+07	4.71625e+07
CNB05340	38428000	5.9455e+07	4.17367e+07	4.65399e+07
CNN01300	35729000	6.11125e+07	4.26406e+07	4.6494e+07
CNC05700	23783000	6.68267e+07	4.83778e+07	4.63292e+07
CNC00960	66280000	4.33309e+07	2.90555e+07	4.62221e+07
CNK00280	50336000	5.15194e+07	3.64718e+07	4.61091e+07
CNA08080	80999000	3.48308e+07	2.24648e+07	4.60982e+07
CNC00060	20765000	6.78903e+07	4.96021e+07	4.60858e+07
CNA06200	18871000	6.89444e+07	5.04034e+07	4.60729e+07
CNF01480	19515000	6.74703e+07	4.95827e+07	4.55227e+07
CNK01440	25758000	6.24733e+07	4.51802e+07	4.44705e+07
CNA05420	95494000	2.19208e+07	1.52923e+07	4.42357e+07
CNF02450	4276300	7.30761e+07	5.46473e+07	4.39999e+07
CNA01060	42423000	5.20315e+07	3.69035e+07	4.3786e+07
CNG02095	114120000	1.01698e+07	6.41124e+06	4.3567e+07
CNE00400	33018000	5.69773e+07	4.01631e+07	4.33861e+07
CNA02890	86547000	2.54812e+07	1.74263e+07	4.31515e+07
CNA06630	19802000	6.3494e+07	4.55121e+07	4.2936e+07
CNF00040	64631000	3.86585e+07	2.52811e+07	4.28569e+07
CNL05520	27836000	5.88516e+07	4.11009e+07	4.25961e+07
CNA02400	44579000	4.88904e+07	3.38839e+07	4.24511e+07
CNB01250	84904000	2.51607e+07	1.68611e+07	4.23086e+07
CNH01270	44637000	4.88767e+07	3.31039e+07	4.22059e+07
CNM02270	29891000	5.61666e+07	3.9745e+07	4.19342e+07
CNH00140	24132000	5.8932e+07	4.11076e+07	4.13906e+07
CNA04850	18634000	6.15304e+07	4.33491e+07	4.11712e+07
CNC06440	42573000	4.75213e+07	3.22783e+07	4.07909e+07
CNC03300	25483000	5.64271e+07	3.99143e+07	4.06081e+07
CNC01950	41894000	4.67747e+07	3.17557e+07	4.01415e+07
CNM00360	28037000	5.37237e+07	3.83726e+07	4.00444e+07
CNF03700	28450000	5.33862e+07	3.77484e+07	3.98615e+07
CNC02400	11373000	6.2472e+07	4.51463e+07	3.96638e+07
CNK02900	17095000	5.98791e+07	4.17861e+07	3.95867e+07
CNN01070	20149000	5.78384e+07	4.05734e+07	3.95203e+07
CNG00790	31098000	5.10613e+07	3.62657e+07	3.9475e+07
CNK00210	52276000	3.9643e+07	2.61695e+07	3.93628e+07
CND00090	29375000	5.18269e+07	3.68299e+07	3.93439e+07
CNG00600	53637000	3.90294e+07	2.5343e+07	3.93365e+07
CNJ02730	45306000	4.25468e+07	2.8349e+07	3.8734e+07
CNC02550	65989000	2.99784e+07	1.98362e+07	3.86012e+07
CNI02680	17275000	5.70632e+07	4.02182e+07	3.81855e+07
CNE02170	19708000	5.46005e+07	3.9293e+07	3.78672e+07
CNI04340	29774000	4.9292e+07	3.41917e+07	3.77525e+07
CNL06550	52400000	3.6236e+07	2.33155e+07	3.73172e+07
CNA03000	31585000	4.76733e+07	3.26451e+07	3.73012e+07
CNI01310	24093000	4.98701e+07	3.53356e+07	3.64329e+07
CNA02040	41484000	4.05778e+07	2.67454e+07	3.6269e+07
CNM01520	35930000	4.28291e+07	2.86868e+07	3.58153e+07
CNJ00260	50693000	3.40133e+07	2.20805e+07	3.55956e+07
CND02770	59552000	2.82834e+07	1.8608e+07	3.54812e+07
CNG02510	27939000	4.64809e+07	3.14208e+07	3.52802e+07
CNB03050	14345000	5.3451e+07	3.80261e+07	3.5274e+07
CNE02520	70978000	2.04726e+07	1.42761e+07	3.52423e+07
CNC00190	38760000	4.02157e+07	2.63379e+07	3.51046e+07
CNI00710	21384000	4.9249e+07	3.40049e+07	3.48793e+07
CNK02220	36175000	4.06146e+07	2.68092e+07	3.45329e+07
CNC04580	1636900	5.92198e+07	4.14357e+07	3.40975e+07
CNC01350	51581000	3.03691e+07	2.03153e+07	3.40884e+07
CNH03630	62795000	2.29865e+07	1.56504e+07	3.38106e+07
CNG04200	57365000	2.59264e+07	1.76257e+07	3.3639e+07
CNC04340	33049000	4.06296e+07	2.68528e+07	3.35105e+07
CNF04140	27840000	4.34434e+07	2.91475e+07	3.3477e+07
CNG02760	87721000	7.4917e+06	4.76413e+06	3.33256e+07
CNG00300	26572000	4.29982e+07	2.87613e+07	3.27772e+07
CNE02160	28715000	4.14573e+07	2.73125e+07	3.24949e+07
CNA01460	35428000	3.77803e+07	2.42155e+07	3.24746e+07
CNM01490	31631000	3.92087e+07	2.56256e+07	3.21551e+07
CNG02670	38795000	3.42738e+07	2.24473e+07	3.18387e+07
CND03060	32897000	3.7839e+07	2.46636e+07	3.17999e+07
CNC05260	53866000	2.45948e+07	1.66037e+07	3.16882e+07
CNH02950	33943000	3.71142e+07	2.39929e+07	3.16834e+07
CNL06295	64113000	1.84224e+07	1.24296e+07	3.1655e+07
CNN01860	35964000	3.53197e+07	2.29099e+07	3.13979e+07
CNA07500	59009000	2.0551e+07	1.4339e+07	3.12997e+07
CNC03250	38724000	3.22945e+07	2.11495e+07	3.07227e+07
CNM00090	39332000	3.143e+07	2.09811e+07	3.0581e+07
CNA06560	38960000	3.14054e+07	2.09124e+07	3.04259e+07
CNE03380	71643000	1.14489e+07	7.41418e+06	3.01687e+07
CND03220	30282000	3.63226e+07	2.37674e+07	3.0124e+07
CNN01890	14452000	4.52325e+07	3.03205e+07	3.00016e+07
CNA01520	57312000	1.89004e+07	1.27896e+07	2.96673e+07
CNA06690	28058000	3.63035e+07	2.36048e+07	2.93221e+07
CNF04520	52265000	2.10242e+07	1.45771e+07	2.92888e+07
CNA01100	42085000	2.74482e+07	1.81648e+07	2.92327e+07
CNH03570	35811000	3.1162e+07	2.06066e+07	2.91932e+07
CNL03890	54661000	1.95754e+07	1.33412e+07	2.91925e+07
CNL04780	31170000	3.41661e+07	2.21357e+07	2.91573e+07
CNH01545	10273000	4.58734e+07	3.12292e+07	2.91252e+07
CNH01170	50928000	2.10263e+07	1.46013e+07	2.88519e+07
CNA02520	16441000	4.21037e+07	2.79909e+07	2.88452e+07
CNA03990	42868000	2.59946e+07	1.76354e+07	2.88327e+07
CNF04400	46448000	2.35367e+07	1.61121e+07	2.86989e+07
CNK00200	56840000	1.72054e+07	1.16582e+07	2.85679e+07
CNA06060	34210000	3.07447e+07	2.05795e+07	2.85114e+07
CNH01380	36195000	2.93743e+07	1.95342e+07	2.83678e+07
CNA04610	30132000	3.36417e+07	2.13034e+07	2.8359e+07
CNA07395	46744000	2.23715e+07	1.53639e+07	2.81598e+07
CNM00800	25440000	3.58331e+07	2.3149e+07	2.81407e+07
CNC05980	17063000	4.03098e+07	2.66699e+07	2.80142e+07
CNA07740	20693000	3.79849e+07	2.51853e+07	2.79544e+07
CNL06460	44183000	2.3388e+07	1.58459e+07	2.78057e+07
CNJ03370	11098000	4.32321e+07	2.89336e+07	2.77545e+07
CNF04150	11910000	4.26771e+07	2.84487e+07	2.76786e+07
CNA05390	17941000	3.92101e+07	2.5733e+07	2.7628e+07
CNE03390	32517000	3.02082e+07	1.99688e+07	2.75646e+07
CNB03860	43716000	2.31555e+07	1.57414e+07	2.75376e+07
CNC03020	47333000	2.06649e+07	1.4369e+07	2.74556e+07
CNL05510	59391000	1.36505e+07	9.29299e+06	2.74448e+07
CNL06520	29543000	3.16672e+07	2.09879e+07	2.73994e+07
CNE01710	23234000	3.51922e+07	2.25112e+07	2.69791e+07
CNB02020	53553000	1.62461e+07	1.08559e+07	2.6885e+07
CNA01260	43029000	2.22726e+07	1.53068e+07	2.68695e+07
CNB04860	46709000	2.00738e+07	1.36645e+07	2.68158e+07
CNL05310	41055000	2.3326e+07	1.57975e+07	2.67262e+07
CNA07590	45448000	2.0322e+07	1.39393e+07	2.65698e+07
CNL06350	51463000	1.67643e+07	1.13195e+07	2.65156e+07
CNE01820	27925000	3.06588e+07	2.0564e+07	2.63826e+07
CNI00630	8257400	4.23962e+07	2.80171e+07	2.62235e+07
CNE04030	39672000	2.31024e+07	1.57278e+07	2.61674e+07
CNB04710	39288000	2.30751e+07	1.57007e+07	2.60213e+07
CNJ02100	10351000	4.06712e+07	2.70135e+07	2.60119e+07
CNL05210	39887000	2.24922e+07	1.54849e+07	2.59547e+07
CNK00220	45332000	1.94015e+07	1.30422e+07	2.59252e+07
CNI03970	8492300	4.1353e+07	2.71838e+07	2.56764e+07
CNJ01900	32167000	2.67105e+07	1.79248e+07	2.56008e+07
CNC06880	51497000	1.52104e+07	9.86583e+06	2.55244e+07
CNC02120	29480000	2.83509e+07	1.86109e+07	2.54806e+07
CNG02120	27470000	2.93689e+07	1.94994e+07	2.54461e+07
CNF00570	18052000	3.52699e+07	2.2758e+07	2.536e+07
CNA00750	17083000	3.57601e+07	2.31171e+07	2.53201e+07
CNK00070	36270000	2.34249e+07	1.59108e+07	2.52019e+07
CNE00200	55927000	1.18321e+07	7.63978e+06	2.5133e+07
CNE00600	49578000	1.5355e+07	9.99165e+06	2.49749e+07
CNC03000	29179000	2.68203e+07	1.79828e+07	2.46607e+07
CNJ03360	42273000	1.85772e+07	1.25951e+07	2.44818e+07
CND05070	62296000	6.25381e+06	3.82071e+06	2.41235e+07
CNA02580	28481000	2.61153e+07	1.76489e+07	2.40817e+07
CNA03210	33369000	2.29721e+07	1.56456e+07	2.39956e+07
CNA06790	13202000	3.54547e+07	2.29564e+07	2.3871e+07
CNA06570	45084000	1.55718e+07	1.02675e+07	2.36411e+07
CNF01520	38291000	1.93729e+07	1.29338e+07	2.35326e+07
CND01100	37476000	1.96122e+07	1.34148e+07	2.3501e+07
CNI01470	32487000	2.24833e+07	1.54743e+07	2.34815e+07
CNE01405	22054000	2.89836e+07	1.9212e+07	2.34165e+07
CNK03100	34265000	2.10617e+07	1.46139e+07	2.33135e+07
CNI03610	44780000	1.52329e+07	9.88519e+06	2.32994e+07
CNH00670	29232000	2.42035e+07	1.6264e+07	2.32332e+07
CNM02420	36155000	1.99067e+07	1.3527e+07	2.31963e+07
CNG01320	29109000	2.35885e+07	1.62117e+07	2.29697e+07
CNA07200	21189000	2.87341e+07	1.89806e+07	2.29679e+07
CNA05800	11027000	3.52195e+07	2.25896e+07	2.29454e+07
CNN00740	35226000	1.9919e+07	1.36054e+07	2.29168e+07
CNC04670	15469000	3.19563e+07	2.10411e+07	2.28221e+07
CNK01070	32814000	2.09888e+07	1.45287e+07	2.27772e+07
CNK01610	46192000	1.31562e+07	8.88573e+06	2.27446e+07
CNA05210	19659000	2.90027e+07	1.93784e+07	2.268e+07
CNI00250	36463000	1.88056e+07	1.27276e+07	2.26654e+07
CNI03490	12281000	3.37795e+07	2.16363e+07	2.25656e+07
CNJ01790	23621000	2.633e+07	1.77215e+07	2.25575e+07
CNC06590	19092000	2.91582e+07	1.94065e+07	2.25522e+07
CNM01950	22488000	2.70378e+07	1.80709e+07	2.25322e+07
CNI02630	34573000	1.95536e+07	1.33045e+07	2.2477e+07
CNG04470	34190000	1.96333e+07	1.34293e+07	2.24175e+07
CND00920	26515000	2.43398e+07	1.63018e+07	2.23855e+07
CNC03700	19263000	2.86659e+07	1.88752e+07	2.2268e+07
CNB04715	30703000	2.11838e+07	1.48336e+07	2.22401e+07
CNL05150	45421000	1.28609e+07	8.35131e+06	2.22111e+07
CNL04140	46270000	1.23448e+07	7.99119e+06	2.2202e+07
CNB02360	18612000	2.84082e+07	1.86622e+07	2.18941e+07
CNH02910	26117000	2.34508e+07	1.60046e+07	2.18575e+07
CNC04540	17358000	2.89761e+07	1.91694e+07	2.18345e+07
CNB03040	15698000	2.97664e+07	1.97907e+07	2.17517e+07
CNE04080	18238000	2.82548e+07	1.85984e+07	2.16971e+07
CNC02850	14193000	3.04298e+07	2.03917e+07	2.16715e+07
CNB02810	9564200	3.37692e+07	2.15763e+07	2.16366e+07
CNN01680	24527000	2.40964e+07	1.62418e+07	2.16217e+07
CNE04440	45449000	1.16896e+07	7.60832e+06	2.15823e+07
CNA00090	4221600	3.65633e+07	2.38981e+07	2.1561e+07
CNC04750	18784000	2.72471e+07	1.80883e+07	2.13731e+07
CNA02250	9274800	3.35893e+07	2.11834e+07	2.13491e+07
CND05030	38963000	1.46984e+07	9.56146e+06	2.10743e+07
CNH03190	34912000	1.66586e+07	1.1153e+07	2.09079e+07
CNN01950	26273000	2.09833e+07	1.45181e+07	2.05915e+07
CNC06940	14252000	2.86652e+07	1.88113e+07	2.05762e+07
CND00700	25199000	2.14238e+07	1.50843e+07	2.0569e+07
CNM02410	46531000	9.15736e+06	5.72207e+06	2.04701e+07
CNC01400	26745000	2.04263e+07	1.42132e+07	2.04615e+07
CNA05400	39877000	1.28398e+07	8.32257e+06	2.03465e+07
CNG02580	33679000	1.62461e+07	1.09324e+07	2.02858e+07
CNJ00680	15339000	2.73916e+07	1.81183e+07	2.0283e+07
CNK02240	11604000	2.94957e+07	1.97491e+07	2.02829e+07
CNC05040	38206000	1.339e+07	9.11404e+06	2.02367e+07
CNA02270	13210000	2.84668e+07	1.86971e+07	2.01246e+07
CNG02560	25193000	2.06417e+07	1.43603e+07	2.0065e+07
CNC03260	15043000	2.70269e+07	1.80061e+07	2.00253e+07
CNJ01560	4777100	3.37011e+07	2.13856e+07	1.99546e+07
CNB03430	15189000	2.6538e+07	1.79122e+07	1.98797e+07
CNF01000	24322000	2.07433e+07	1.45065e+07	1.98573e+07
CNG00140	18056000	2.46794e+07	1.67237e+07	1.98197e+07
CND02420	9387400	3.01229e+07	1.98449e+07	1.97851e+07
CNI02570	3291200	3.39649e+07	2.18328e+07	1.96963e+07
CNK00350	44851000	8.61055e+06	5.51167e+06	1.96577e+07
CNM01690	17452000	2.46637e+07	1.66831e+07	1.95996e+07
CNA08150	40169000	1.12198e+07	7.32195e+06	1.95703e+07
CNL05810	14904000	2.58282e+07	1.7588e+07	1.94401e+07
CND02730	13064000	2.71775e+07	1.80719e+07	1.94378e+07
CNI01140	35342000	1.35871e+07	9.26715e+06	1.93987e+07
CNM00690	16728000	2.45246e+07	1.65563e+07	1.92696e+07
CNA03190	24455000	1.98474e+07	1.34341e+07	1.92455e+07
CNF01970	32418000	1.5282e+07	9.9268e+06	1.92089e+07
CNH01400	16928000	2.43078e+07	1.62911e+07	1.91756e+07
CNM02320	17926000	2.34808e+07	1.60675e+07	1.91581e+07
CNF00400	20960000	2.13481e+07	1.50301e+07	1.91127e+07
CNE02450	14780000	2.51751e+07	1.72889e+07	1.90813e+07
CNC01770	39669000	1.07719e+07	6.77862e+06	1.90732e+07
CNI01670	34737000	1.3178e+07	8.8958e+06	1.89369e+07
CNB05610	33552000	1.38952e+07	9.35977e+06	1.89357e+07
CNJ00030	11121000	2.74687e+07	1.81919e+07	1.89272e+07
CND05600	4866200	3.11675e+07	2.06898e+07	1.89078e+07
CNE00820	35501000	1.27075e+07	8.1353e+06	1.87813e+07
CNE03810	9118200	2.82071e+07	1.855e+07	1.86251e+07
CNG03730	18147000	2.14531e+07	1.51365e+07	1.82455e+07
CNJ00490	22508000	1.92222e+07	1.28902e+07	1.82068e+07
CNI03460	50512000	2.01195e+06	1.17956e+06	1.79012e+07
CNC03110	25493000	1.67725e+07	1.13592e+07	1.78749e+07
CND03740	7939000	2.73732e+07	1.8099e+07	1.78037e+07
CNC05140	12066000	2.44823e+07	1.64556e+07	1.7668e+07
CNE03920	5727200	2.81716e+07	1.83748e+07	1.74245e+07
CNB00720	13707000	2.28235e+07	1.56059e+07	1.73788e+07
CNF02040	30586000	1.28984e+07	8.35373e+06	1.72794e+07
CNM01860	10575000	2.44837e+07	1.65234e+07	1.7194e+07
CNE03470	36058000	9.50235e+06	5.94776e+06	1.71694e+07
CND03310	20935000	1.83911e+07	1.21673e+07	1.71645e+07
CNG01070	4627500	2.79596e+07	1.82887e+07	1.69586e+07
CNC06370	19935000	1.84552e+07	1.2447e+07	1.69457e+07
CNJ02650	15908000	2.0506e+07	1.42926e+07	1.69022e+07
CNI02440	2911300	2.87655e+07	1.90174e+07	1.68981e+07
CNB02870	21872000	1.71993e+07	1.14405e+07	1.68372e+07
CNA07120	15076000	2.09219e+07	1.45084e+07	1.68355e+07
CNF03630	24842000	1.54641e+07	1.00642e+07	1.67901e+07
CNM02300	28778000	1.29857e+07	8.58349e+06	1.67824e+07
CNC03100	37829000	7.50534e+06	4.7862e+06	1.67068e+07
CNI02420	35254000	8.80895e+06	5.62393e+06	1.65623e+07
CNK02390	24676000	1.51048e+07	9.83583e+06	1.65389e+07
CNC06260	25469000	1.43773e+07	9.45984e+06	1.64354e+07
CNE04110	12928000	2.12288e+07	1.48917e+07	1.63495e+07
CNC04140	42570000	3.99717e+06	2.36774e+06	1.63116e+07
CNC05610	31439000	1.06976e+07	6.68939e+06	1.62753e+07
CNC06480	10795000	2.24403e+07	1.54346e+07	1.62233e+07
CND05170	20951000	1.65993e+07	1.1093e+07	1.62144e+07
CNK00790	27476000	1.2833e+07	8.2974e+06	1.62021e+07
CNG02170	10589000	2.24812e+07	1.54511e+07	1.61738e+07
CNA05270	25905000	1.33968e+07	9.13988e+06	1.61472e+07
CNA01120	20135000	1.681e+07	1.1363e+07	1.61027e+07
CNJ02970	16744000	1.84899e+07	1.24779e+07	1.5904e+07
CNI01300	17375000	1.81259e+07	1.21005e+07	1.58671e+07
CNM02070	12374000	2.0686e+07	1.44929e+07	1.5851e+07
CNC05850	35671000	7.22716e+06	4.5725e+06	1.58236e+07
CNF01240	178380	2.82125e+07	1.85606e+07	1.56505e+07
CNG02550	6093400	2.42894e+07	1.62766e+07	1.55531e+07
CNI00520	20166000	1.58473e+07	1.06391e+07	1.55508e+07
CND01860	2617300	2.61766e+07	1.76712e+07	1.54884e+07
CNL05690	19678000	1.60245e+07	1.07582e+07	1.54869e+07
CNG01060	32705000	8.44691e+06	5.30426e+06	1.54854e+07
CNI02650	21982000	1.48123e+07	9.61294e+06	1.54691e+07
CNA03880	25333000	1.27716e+07	8.22559e+06	1.54434e+07
CNC04420	8198200	2.25549e+07	1.54917e+07	1.54149e+07
CNB04280	2667100	2.55746e+07	1.74912e+07	1.52443e+07
CNA05130	11577000	2.01665e+07	1.37671e+07	1.51702e+07
CNB05480	10680000	2.04563e+07	1.42471e+07	1.51278e+07
CNI03480	29849000	9.46144e+06	5.84546e+06	1.5052e+07
CNA05650	17212000	1.66661e+07	1.1215e+07	1.5031e+07
CNF00870	26957000	1.09478e+07	6.96744e+06	1.49574e+07
CNI02930	25245000	1.19166e+07	7.71004e+06	1.49572e+07
CNF01030	12227000	1.93933e+07	1.29938e+07	1.48714e+07
CNA01230	18317000	1.56932e+07	1.04756e+07	1.48286e+07
CNA07780	5969300	2.28099e+07	1.55362e+07	1.47718e+07
CNE03420	22224000	1.31009e+07	8.86338e+06	1.47294e+07
CNK01260	15001000	1.74059e+07	1.17192e+07	1.47087e+07
CND01760	19552000	1.48375e+07	9.65921e+06	1.46829e+07
CNN00450	23340000	1.25589e+07	8.08342e+06	1.46608e+07
CNC00935	18537000	1.53748e+07	1.00091e+07	1.46403e+07
CND04800	23434000	1.23837e+07	8.021e+06	1.46129e+07
CNJ00800	13784000	1.79261e+07	1.20492e+07	1.45864e+07
CNF00430	13879000	1.77625e+07	1.19931e+07	1.45448e+07
CND04110	10884000	1.94636e+07	1.30673e+07	1.44716e+07
CNH01570	17124000	1.57252e+07	1.05607e+07	1.447e+07
CNH01360	27470000	9.71712e+06	6.06999e+06	1.4419e+07
CND01660	25692000	1.07521e+07	6.76653e+06	1.44035e+07
CNI03230	11218000	1.89297e+07	1.28651e+07	1.43376e+07
CND05060	25484000	1.07269e+07	6.69336e+06	1.43014e+07
CNN01500	30001000	7.90488e+06	4.96427e+06	1.42901e+07
CNI03860	5084200	2.24158e+07	1.53678e+07	1.42893e+07
CNL05470	20095000	1.32755e+07	9.11027e+06	1.41602e+07
CNA00470	17659000	1.49882e+07	9.80002e+06	1.41491e+07
CNA02450	25497000	1.03389e+07	6.49293e+06	1.41096e+07
CNJ02040	19413000	1.3553e+07	9.24876e+06	1.40716e+07
CNC05290	12886000	1.73315e+07	1.17124e+07	1.39767e+07
CNB01200	24468000	1.07398e+07	6.70217e+06	1.397e+07
CNJ00650	9142500	1.95502e+07	1.32106e+07	1.39677e+07
CNB01775	33631000	5.1081e+06	3.13967e+06	1.39596e+07
CNM00880	24651000	1.05626e+07	6.59793e+06	1.39372e+07
CNB01010	33295000	5.23362e+06	3.25996e+06	1.39295e+07
CNE02100	25004000	1.02503e+07	6.4366e+06	1.3897e+07
CNM00590	11810000	1.77713e+07	1.20328e+07	1.38714e+07
CNJ01840	11489000	1.80495e+07	1.20608e+07	1.38664e+07
CNC07160	10293000	1.86215e+07	1.26589e+07	1.38578e+07
CNE03550	23890000	1.08476e+07	6.81124e+06	1.38496e+07
CNA04370	19785000	1.29387e+07	8.47432e+06	1.37327e+07
CNK02010	26733000	8.62623e+06	5.53015e+06	1.36298e+07
CNA04240	15227000	1.54661e+07	1.01939e+07	1.3629e+07
CNK01800	26592000	8.6685e+06	5.5497e+06	1.36034e+07
CNN00410	18654000	1.32257e+07	8.92725e+06	1.36023e+07
CNC05080	11190000	1.76234e+07	1.19631e+07	1.35921e+07
CND05160	22077000	1.11694e+07	7.26824e+06	1.35049e+07
CNB05110	12680000	1.6632e+07	1.11366e+07	1.34829e+07
CNA02750	19844000	1.22596e+07	7.93177e+06	1.33451e+07
CNA06960	26871000	7.96419e+06	5.05292e+06	1.3296e+07
CNC03830	3696100	2.11619e+07	1.46545e+07	1.31709e+07
CND01220	29514000	6.18352e+06	3.74822e+06	1.31486e+07
CNI02370	21583000	1.07432e+07	6.72191e+06	1.30161e+07
CNA02550	9516200	1.75668e+07	1.19486e+07	1.30105e+07
CNA04520	28725000	6.37026e+06	3.89891e+06	1.29981e+07
CNE02660	18174000	1.26625e+07	8.13007e+06	1.29889e+07
CNN00460	12174000	1.59938e+07	1.07069e+07	1.29582e+07
CND00730	12144000	1.58745e+07	1.06614e+07	1.28933e+07
CND04560	33864000	3.02498e+06	1.77815e+06	1.2889e+07
CNB04980	13557000	1.51164e+07	9.8368e+06	1.28367e+07
CNF01060	4354200	2.01754e+07	1.377e+07	1.27665e+07
CNA00640	7945000	1.8207e+07	1.21324e+07	1.27615e+07
CNE00750	3955100	2.0294e+07	1.39006e+07	1.27166e+07
CNH02270	13973000	1.4622e+07	9.52962e+06	1.27082e+07
CNE00370	20919000	1.05517e+07	6.58913e+06	1.26866e+07
CNA01160	21909000	9.80712e+06	6.18129e+06	1.26325e+07
CND02360	18009000	1.20605e+07	7.79695e+06	1.26221e+07
CNI00240	14364000	1.40807e+07	9.37012e+06	1.26049e+07
CNF03930	31234000	4.14382e+06	2.42968e+06	1.26025e+07
CNG02590	6172000	1.88636e+07	1.2747e+07	1.25942e+07
CNM01280	11955000	1.55377e+07	1.02191e+07	1.25706e+07
CNC05150	30883000	4.161e+06	2.45281e+06	1.24989e+07
CNA02900	10997000	1.57832e+07	1.06052e+07	1.24618e+07
CNB05200	9307200	1.67581e+07	1.13156e+07	1.24603e+07
CNC03090	14032000	1.3868e+07	9.34835e+06	1.24161e+07
CNA04510	10200000	1.61166e+07	1.07765e+07	1.23644e+07
CNC05120	26710000	6.42767e+06	3.94585e+06	1.23612e+07
CND03000	6289600	1.83999e+07	1.22195e+07	1.2303e+07
CNJ00730	10848000	1.55882e+07	1.03294e+07	1.22552e+07
CND05645	2245300	2.03226e+07	1.41474e+07	1.22385e+07
CNA05880	17348000	1.1736e+07	7.61055e+06	1.22315e+07
CNH01980	506330	2.12622e+07	1.49033e+07	1.22239e+07
CNA04070	20353000	9.92098e+06	6.30391e+06	1.21926e+07
CNF00610	4945900	1.85765e+07	1.25244e+07	1.20156e+07
CNG01485	4948400	1.8419e+07	1.23386e+07	1.1902e+07
CNN01750	6615900	1.73254e+07	1.17114e+07	1.18843e+07
CNB03790	17662000	1.09566e+07	7.0257e+06	1.18815e+07
CNL06190	22874000	7.73238e+06	4.86314e+06	1.18232e+07
CNC05420	9780900	1.5447e+07	1.00575e+07	1.17618e+07
CND05250	16800000	1.1153e+07	7.25914e+06	1.17374e+07
CNB05680	10458000	1.48389e+07	9.73518e+06	1.16773e+07
CNA02905	21297000	8.30714e+06	5.225e+06	1.16097e+07
CNA03030	20582000	8.64191e+06	5.53605e+06	1.15867e+07
CNG01740	14912000	1.20434e+07	7.79472e+06	1.15834e+07
CNK02990	8103800	1.59448e+07	1.0672e+07	1.15735e+07
CNF01080	10590000	1.44925e+07	9.49265e+06	1.1525e+07
CNC06890	23150000	7.02125e+06	4.39549e+06	1.15222e+07
CNB04910	24062000	6.44792e+06	3.95833e+06	1.14894e+07
CNG01150	10665000	1.4363e+07	9.42945e+06	1.14858e+07
CNC03030	8163400	1.56625e+07	1.0462e+07	1.14293e+07
CNH01250	16506000	1.07242e+07	6.69104e+06	1.13071e+07
CNN01250	15681000	1.10855e+07	7.05822e+06	1.12749e+07
CNG03280	11899000	1.30805e+07	8.71695e+06	1.12321e+07
CNH03610	23889000	6.11425e+06	3.69044e+06	1.12312e+07
CNI00820	8621500	1.51402e+07	9.85228e+06	1.12047e+07
CNG03840	22667000	6.55435e+06	4.14348e+06	1.11216e+07
CND04310	9943300	1.40418e+07	9.3679e+06	1.11177e+07
CNF02520	14341000	1.1438e+07	7.40692e+06	1.1062e+07
CND02140	8120500	1.51934e+07	9.85228e+06	1.10554e+07
CNG04250	13922000	1.16569e+07	7.58152e+06	1.10535e+07
CND05490	14091000	1.15423e+07	7.5098e+06	1.10477e+07
CNB04990	16132000	1.03082e+07	6.47173e+06	1.09707e+07
CNJ01950	12672000	1.22023e+07	7.91551e+06	1.09299e+07
CNC02990	10052000	1.3465e+07	9.22118e+06	1.09127e+07
CNB00930	14400000	1.10862e+07	7.16749e+06	1.08846e+07
CNK03385	19864000	7.8367e+06	4.92498e+06	1.08752e+07
CNI01770	14695000	1.09273e+07	6.93018e+06	1.08508e+07
CNE00580	18404000	8.61873e+06	5.52221e+06	1.08483e+07
CNH02170	7301000	1.52486e+07	9.921e+06	1.08235e+07
CNM01430	20711000	7.15012e+06	4.48869e+06	1.07833e+07
CNN01910	14287000	1.10071e+07	7.04371e+06	1.07793e+07
CNG00700	10099000	1.32652e+07	8.97197e+06	1.07787e+07
CNC03840	17487000	9.1144e+06	5.69487e+06	1.07654e+07
CNA03090	9390600	1.35496e+07	9.24876e+06	1.07296e+07
CNA06410	14339000	1.09089e+07	6.90937e+06	1.07191e+07
CND03830	12081000	1.21675e+07	7.88802e+06	1.07122e+07
CNA06900	8417000	1.43193e+07	9.38299e+06	1.07064e+07
CNL06490	9738600	1.32652e+07	9.0973e+06	1.07004e+07
CNC02515	14497000	1.07494e+07	6.74446e+06	1.06636e+07
CNE01990	3491900	1.70452e+07	1.14317e+07	1.06563e+07
CNK01950	11576000	1.2355e+07	8.01693e+06	1.06493e+07
CNG02360	11952000	1.21259e+07	7.85831e+06	1.06454e+07
CNE04880	10814000	1.28234e+07	8.28531e+06	1.06409e+07
CNB02030	4549100	1.63511e+07	1.09991e+07	1.06331e+07
CNA08050	8803700	1.37207e+07	9.30392e+06	1.06094e+07
CNL03910	6514400	1.53379e+07	9.97132e+06	1.06079e+07
CNJ02330	10024000	1.3043e+07	8.65898e+06	1.05753e+07
CNJ02750	3381600	1.6902e+07	1.13824e+07	1.05553e+07
CNF01530	12396000	1.14639e+07	7.45802e+06	1.04393e+07
CNB03600	6574400	1.49275e+07	9.75066e+06	1.04175e+07
CNK00110	11283000	1.21144e+07	7.83682e+06	1.04114e+07
CNB03520	15923000	9.43758e+06	5.8354e+06	1.03987e+07
CNM01810	19206000	7.29943e+06	4.61267e+06	1.03727e+07
CND01150	25662000	3.39152e+06	2.05127e+06	1.03683e+07
CNF02860	7808400	1.38864e+07	9.35009e+06	1.03483e+07
CNJ01470	10994000	1.21662e+07	7.86605e+06	1.03421e+07
CNC04803	2012600	1.72525e+07	1.16931e+07	1.03194e+07
CNC06560	14495000	9.83712e+06	6.27285e+06	1.02017e+07
CNM02260	12476000	1.10603e+07	7.04767e+06	1.01947e+07
CNC00043	10214000	1.23346e+07	7.94009e+06	1.01629e+07
CNH01850	25662000	3.02e+06	1.77467e+06	1.01522e+07
CNA07220	4290300	1.55861e+07	1.03159e+07	1.00641e+07
CNJ01280	19777000	6.28708e+06	3.82768e+06	9.96392e+06
CNE02700	5339800	1.47911e+07	9.60888e+06	9.91327e+06
CNG01260	13847000	9.78598e+06	6.0969e+06	9.90996e+06
CNE01720	7625000	1.31507e+07	8.86996e+06	9.88189e+06
CND05120	7835700	1.30443e+07	8.70582e+06	9.86195e+06
CNC04930	9167900	1.23141e+07	7.93506e+06	9.80569e+06
CND02620	4970200	1.47359e+07	9.59243e+06	9.76618e+06
CNC01200	11920000	1.06839e+07	6.66403e+06	9.75599e+06
CNE00770	9108100	1.21703e+07	7.91531e+06	9.73123e+06
CNI03810	4854200	1.47325e+07	9.57326e+06	9.71999e+06
CND03440	17019000	7.3717e+06	4.65738e+06	9.6827e+06
CNL04260	7895300	1.27375e+07	8.1741e+06	9.60231e+06
CND00720	9027800	1.20134e+07	7.7563e+06	9.59918e+06
CNH03440	13475000	9.3769e+06	5.82185e+06	9.55792e+06
CNE00560	14818000	8.31533e+06	5.23313e+06	9.45549e+06
CNC00050	8378400	1.20564e+07	7.79647e+06	9.41042e+06
CNN01560	13854000	8.68623e+06	5.60274e+06	9.38099e+06
CNE00890	7351900	1.2608e+07	8.12997e+06	9.36329e+06
CNC05950	9144600	1.14121e+07	7.38215e+06	9.31295e+06
CNB03755	25104000	1.65297e+06	964769	9.24058e+06
CNC06150	6767100	1.27225e+07	8.15339e+06	9.21434e+06
CNB00070	9840100	1.08789e+07	6.85382e+06	9.19095e+06
CND03800	13671000	8.50419e+06	5.3271e+06	9.16743e+06
CNK02950	13570000	8.43191e+06	5.28307e+06	9.09499e+06
CNE02310	9402300	1.09116e+07	6.92002e+06	9.07799e+06
CNM01530	24136000	1.92583e+06	1.11927e+06	9.06037e+06
CNJ02490	14480000	7.71329e+06	4.85152e+06	9.01494e+06
CNA05140	7724700	1.1663e+07	7.60426e+06	8.99732e+06
CNF02650	16221000	6.56853e+06	4.15664e+06	8.98206e+06
CNH00820	7219500	1.19657e+07	7.71769e+06	8.96764e+06
CNA04640	11481000	9.3694e+06	5.81953e+06	8.88997e+06
CNI01880	8952100	1.07903e+07	6.79353e+06	8.8453e+06
CNL05790	9206900	1.06628e+07	6.62668e+06	8.83212e+06
CNK00460	10922000	9.59031e+06	5.95995e+06	8.82409e+06
CNA07010	7390000	1.1543e+07	7.52548e+06	8.81949e+06
CNE02210	10665000	9.69326e+06	6.06419e+06	8.80748e+06
CNG03460	5390500	1.276e+07	8.21949e+06	8.79001e+06
CNL04950	12762000	8.29351e+06	5.22403e+06	8.75985e+06
CNH01260	11051000	9.21804e+06	5.7871e+06	8.68538e+06
CNL04880	14866000	6.84535e+06	4.33762e+06	8.68299e+06
CNF02590	16823000	5.59778e+06	3.47066e+06	8.63048e+06
CNE03910	11312000	8.85191e+06	5.62683e+06	8.59691e+06
CNB03720	17218000	5.28183e+06	3.28822e+06	8.59602e+06
CNM00410	14061000	7.19443e+06	4.51269e+06	8.58938e+06
CNC06030	10910000	9.10145e+06	5.69458e+06	8.56868e+06
CNL05010	9972000	9.62371e+06	6.04619e+06	8.5473e+06
CNC02870	4086800	1.2968e+07	8.57226e+06	8.54235e+06
CNE01130	13224000	7.5442e+06	4.82142e+06	8.52988e+06
CNM01290	8892800	1.01746e+07	6.43331e+06	8.50024e+06
CNL04070	12682000	7.83738e+06	4.94308e+06	8.48749e+06
CNA08060	14770000	6.54951e+06	4.13602e+06	8.48518e+06
CNK01920	18826000	4.14478e+06	2.44623e+06	8.47234e+06
CNL06390	4893400	1.24655e+07	8.0569e+06	8.47193e+06
CNK02660	5527900	1.20298e+07	7.76463e+06	8.44078e+06
CNB03030	8206500	1.04889e+07	6.56841e+06	8.42128e+06
CNE00870	11463000	8.39032e+06	5.27765e+06	8.37699e+06
CNC04180	13335000	7.20875e+06	4.57115e+06	8.37163e+06
CNF00650	8579300	1.00976e+07	6.37311e+06	8.34999e+06
CND01060	12732000	7.46375e+06	4.73974e+06	8.31183e+06
CNK00600	11368000	8.33033e+06	5.23652e+06	8.31161e+06
CNL05120	1015400	1.43964e+07	9.49052e+06	8.30076e+06
CNI01160	8729400	9.85212e+06	6.30091e+06	8.29414e+06
CND03550	4718800	1.22309e+07	7.91918e+06	8.28964e+06
CNA04280	11368000	8.22192e+06	5.18435e+06	8.25809e+06
CNN00560	17113000	4.74627e+06	2.85561e+06	8.23829e+06
CNN00440	7733300	1.0446e+07	6.5297e+06	8.23633e+06
CNC04720	1982800	1.34677e+07	9.23666e+06	8.22907e+06
CNE00640	4607500	1.21294e+07	7.8646e+06	8.20049e+06
CNE02380	6893300	1.08476e+07	6.84492e+06	8.19526e+06
CNI03770	11202000	8.09169e+06	5.0956e+06	8.12977e+06
CNG01530	9822000	8.90441e+06	5.65761e+06	8.12801e+06
CNG01240	17928000	4.02171e+06	2.40984e+06	8.11985e+06
CNA05950	5686000	1.12103e+07	7.31256e+06	8.06961e+06
CNF02090	8064000	9.82348e+06	6.21855e+06	8.03535e+06
CND03860	11944000	7.43988e+06	4.69184e+06	8.02524e+06
CNB02200	8482000	9.50849e+06	5.94824e+06	7.97958e+06
CNG00840	12782000	6.7591e+06	4.32242e+06	7.95451e+06
CNA02670	4180700	1.18941e+07	7.65807e+06	7.91097e+06
CNB03530	10242000	8.27919e+06	5.20681e+06	7.90933e+06
CNE04310	8368900	9.46485e+06	5.85127e+06	7.89501e+06
CNG04080	7260800	9.92985e+06	6.32279e+06	7.83781e+06
CNF04240	9889800	8.33373e+06	5.25239e+06	7.82531e+06
CND01510	9162500	8.64327e+06	5.54418e+06	7.78332e+06
CNF02930	2950400	1.23469e+07	7.997e+06	7.76475e+06
CNL05030	5572600	1.08551e+07	6.84753e+06	7.7584e+06
CNB01630	2609200	1.24928e+07	8.07307e+06	7.72501e+06
CNC02530	16032000	4.42404e+06	2.61037e+06	7.68881e+06
CNA07520	8366300	9.01145e+06	5.66477e+06	7.68084e+06
CNC01490	15447000	4.72724e+06	2.84865e+06	7.6743e+06
CNA04600	3951400	1.15096e+07	7.47061e+06	7.64387e+06
CNA00480	12831000	6.21086e+06	3.80987e+06	7.61724e+06
CND01990	15525000	4.53382e+06	2.70009e+06	7.5863e+06
CNA00140	10749000	7.33966e+06	4.63086e+06	7.57317e+06
CNG04600	10300000	7.52375e+06	4.78649e+06	7.53674e+06
CNJ01910	9323600	8.1551e+06	5.12086e+06	7.53319e+06
CNG03870	947360	1.29884e+07	8.6401e+06	7.5253e+06
CNE01480	6918200	9.62031e+06	6.0098e+06	7.5161e+06
CNB02670	6950700	9.6019e+06	5.99102e+06	7.51454e+06
CNC01995	690880	1.30846e+07	8.73398e+06	7.50314e+06
CNI01640	13049000	5.78139e+06	3.5774e+06	7.46926e+06
CNE04450	9115500	8.15169e+06	5.1017e+06	7.4563e+06
CNC02080	3556300	1.14128e+07	7.38834e+06	7.45247e+06
CNB04460	18308000	2.52398e+06	1.45887e+06	7.43029e+06
CNI01050	5853900	1.00669e+07	6.3585e+06	7.42643e+06
CND02530	6090100	9.85212e+06	6.28949e+06	7.41057e+06
CNN00090	1274500	1.27178e+07	8.14555e+06	7.37927e+06
CND01200	7482700	8.98213e+06	5.66226e+06	7.3757e+06
CNC03750	15966000	3.85651e+06	2.30009e+06	7.3742e+06
CND00300	2600900	1.18553e+07	7.65304e+06	7.36974e+06
CNI02750	7172200	9.15531e+06	5.70861e+06	7.34538e+06
CNE00170	1339100	1.25834e+07	8.10878e+06	7.34377e+06
CNC05100	11852000	6.29397e+06	3.8392e+06	7.32839e+06
CNF02760	17243000	2.95707e+06	1.71457e+06	7.30488e+06
CNH02250	12225000	5.91741e+06	3.60537e+06	7.24926e+06
CNG01310	5863500	9.75803e+06	6.07077e+06	7.23077e+06
CNE00610	6986300	8.86895e+06	5.65326e+06	7.1695e+06
CND05270	2854500	1.12969e+07	7.35534e+06	7.1689e+06
CNC00270	11596000	6.14718e+06	3.72403e+06	7.15573e+06
CNH00340	9412800	7.32466e+06	4.62244e+06	7.11997e+06
CNK03240	2807400	1.11966e+07	7.30511e+06	7.10305e+06
CNH02030	8221000	7.99897e+06	5.07654e+06	7.09884e+06
CNB02830	16679000	2.89836e+06	1.70179e+06	7.09305e+06
CNA01220	4902900	1.00178e+07	6.35337e+06	7.09136e+06
CND05580	8799100	7.64715e+06	4.82636e+06	7.09087e+06
CNG01430	13178000	4.9954e+06	3.0543e+06	7.0759e+06
CNH01340	6144400	9.2719e+06	5.80249e+06	7.07293e+06
CNK01710	5997800	9.38304e+06	5.83433e+06	7.07172e+06
CNL06240	8130100	7.9826e+06	5.06454e+06	7.05908e+06
CNI03560	4389300	1.0298e+07	6.46592e+06	7.05108e+06
CNC01600	13979000	4.39895e+06	2.59634e+06	6.99143e+06
CNF04510	16187000	3.00977e+06	1.76238e+06	6.98638e+06
CND06300	4381000	1.01017e+07	6.37389e+06	6.95218e+06
CNF02480	4451400	9.9728e+06	6.3314e+06	6.91853e+06
CNB05540	8509300	7.47943e+06	4.75426e+06	6.91433e+06
CNA05080	11013000	6.01075e+06	3.65154e+06	6.89176e+06
CNI01560	18813000	1.01944e+06	583666	6.80537e+06
CNE03180	10333000	6.20493e+06	3.79739e+06	6.77844e+06
CNM01220	2213500	1.0896e+07	6.90521e+06	6.67156e+06
CNJ02210	249810	1.20087e+07	7.72127e+06	6.65992e+06
CNK02700	12426000	4.68668e+06	2.82677e+06	6.64648e+06
CNC02920	8837000	6.7066e+06	4.28555e+06	6.60972e+06
CNG02800	5872200	8.556e+06	5.38459e+06	6.60427e+06
CNF04070	6870200	7.93351e+06	5.00337e+06	6.60236e+06
CNB01510	13008000	4.25571e+06	2.50904e+06	6.59092e+06
CNM00920	7505000	7.48147e+06	4.75755e+06	6.58134e+06
CNB03070	8968300	6.59574e+06	4.16544e+06	6.57649e+06
CNM01190	7866100	7.24216e+06	4.58025e+06	6.56284e+06
CNN00870	11309000	5.13128e+06	3.21699e+06	6.55243e+06
CNE00530	6319700	8.19601e+06	5.12987e+06	6.54852e+06
CND02720	8812400	6.64387e+06	4.18122e+06	6.54583e+06
CNJ00620	12310000	4.55454e+06	2.70889e+06	6.52448e+06
CNJ01940	5513100	8.60782e+06	5.43714e+06	6.51936e+06
CNI02040	12633000	4.32784e+06	2.54911e+06	6.50332e+06
CNE04890	8659000	6.65103e+06	4.1908e+06	6.50028e+06
CNN01345	6759900	7.82101e+06	4.89982e+06	6.49358e+06
CNE04200	5442900	8.59828e+06	5.43627e+06	6.49248e+06
CND03910	7465500	7.30693e+06	4.62148e+06	6.46464e+06
CNF03300	12504000	4.3123e+06	2.52791e+06	6.44807e+06
CNC04960	6194800	8.00374e+06	5.08022e+06	6.42625e+06
CNA07730	3130300	9.84462e+06	6.27594e+06	6.41695e+06
CNE00550	1411500	1.09089e+07	6.9055e+06	6.40864e+06
CNA01205	6807100	7.55238e+06	4.82462e+06	6.3947e+06
CNH02810	7009700	7.44602e+06	4.71826e+06	6.39133e+06
CNA03480	4794700	8.71827e+06	5.61241e+06	6.37513e+06
CNE03200	5181700	8.52737e+06	5.33852e+06	6.3492e+06
CNK02640	7081900	7.30557e+06	4.61364e+06	6.3337e+06
CNC04305	12832000	3.81355e+06	2.25693e+06	6.30083e+06
CNE02000	10108000	5.39133e+06	3.38907e+06	6.29613e+06
CNJ00500	13610000	3.25195e+06	1.96639e+06	6.27611e+06
CNM00830	14038000	2.88111e+06	1.67102e+06	6.19671e+06
CNM00060	10876000	4.8094e+06	2.8801e+06	6.1885e+06
CNA01710	13586000	3.11907e+06	1.84464e+06	6.18324e+06
CNC04170	9881400	5.32942e+06	3.30284e+06	6.17122e+06
CNE02475	9798300	5.33419e+06	3.3041e+06	6.14553e+06
CNB01855	1543500	1.03137e+07	6.48731e+06	6.11484e+06
CNG02700	7785800	6.48208e+06	4.00721e+06	6.0917e+06
CNC00910	1543900	1.02585e+07	6.45847e+06	6.08695e+06
CNH00920	4877900	8.1851e+06	5.12425e+06	6.06242e+06
CNE04600	8508700	5.98695e+06	3.61708e+06	6.03758e+06
CNA08010	13025000	3.17763e+06	1.90474e+06	6.03579e+06
CNB01420	4475500	8.34328e+06	5.27242e+06	6.0304e+06
CNA02645	6172100	7.2558e+06	4.59476e+06	6.00755e+06
CNH02220	10652000	4.55952e+06	2.74277e+06	5.98476e+06
CNA06770	5951400	7.35125e+06	4.64151e+06	5.98139e+06
CNL05050	4157200	8.45578e+06	5.31578e+06	5.97625e+06
CNC04560	6962700	6.69801e+06	4.26803e+06	5.97625e+06
CNF01860	10635000	4.52093e+06	2.68131e+06	5.94575e+06
CNA01690	14381000	2.19351e+06	1.26183e+06	5.94545e+06
CNE02680	1097600	1.02598e+07	6.46438e+06	5.94061e+06
CNE01550	7577500	6.35042e+06	3.8752e+06	5.93437e+06
CNF00600	876870	1.03464e+07	6.49506e+06	5.90612e+06
CND01890	1143800	1.01651e+07	6.40234e+06	5.90374e+06
CNC03200	9952800	4.81472e+06	2.88223e+06	5.88325e+06
CNE04130	2259300	9.44167e+06	5.84411e+06	5.84836e+06
CNG02410	11758000	3.58713e+06	2.15202e+06	5.83238e+06
CNA05495	2692700	9.04009e+06	5.67213e+06	5.80164e+06
CND02510	8633500	5.38321e+06	3.38742e+06	5.80138e+06
CNG00210	14422000	1.82384e+06	1.06285e+06	5.76956e+06
CNE02480	13718000	2.2559e+06	1.31428e+06	5.76273e+06
CNA00510	3157000	8.51032e+06	5.32759e+06	5.66497e+06
CNA05050	11212000	3.60949e+06	2.1675e+06	5.663e+06
CNI03160	6397400	6.49135e+06	4.06373e+06	5.65083e+06
CNF02245	9964800	4.37311e+06	2.58153e+06	5.63981e+06
CNC05560	1793200	9.30395e+06	5.8113e+06	5.63615e+06
CNL06720	5386700	7.06012e+06	4.41717e+06	5.62133e+06
CND04320	9620500	4.5345e+06	2.70425e+06	5.61975e+06
CNC04510	1153200	9.62099e+06	6.04454e+06	5.60624e+06
CNN02360	10630000	3.87614e+06	2.31122e+06	5.60579e+06
CNB02660	13627000	1.99967e+06	1.17105e+06	5.59924e+06
CNL05865	3646500	8.06442e+06	5.08535e+06	5.59876e+06
CNI02210	4509400	7.4767e+06	4.74371e+06	5.5766e+06
CNG03350	6642200	6.22443e+06	3.81161e+06	5.55941e+06
CNA02780	12926000	2.35374e+06	1.36693e+06	5.54889e+06
CNE00790	8167900	5.1951e+06	3.23819e+06	5.53373e+06
CNA00350	9896300	4.20007e+06	2.48427e+06	5.52688e+06
CNA06080	8395400	5.04265e+06	3.1146e+06	5.51755e+06
CNJ01010	8654500	4.89326e+06	2.99643e+06	5.51473e+06
CNB01460	10042000	4.02573e+06	2.41023e+06	5.49265e+06
CNE01410	746290	9.67962e+06	6.04628e+06	5.49073e+06
CNL04110	9175100	4.55625e+06	2.7206e+06	5.48398e+06
CNA00530	5581800	6.66078e+06	4.19109e+06	5.47789e+06
CNA03420	2800000	8.28533e+06	5.20864e+06	5.43132e+06
CNI01220	7842700	5.12958e+06	3.20344e+06	5.39191e+06
CND04250	4429400	7.19512e+06	4.5247e+06	5.38307e+06
CNI02170	4043700	7.41738e+06	4.68632e+06	5.38247e+06
CNH00830	6818100	5.72998e+06	3.57682e+06	5.37497e+06
CNK01460	8505100	4.69513e+06	2.83326e+06	5.3445e+06
CNC00240	660100	9.4969e+06	5.85495e+06	5.33731e+06
CNA05510	4247100	7.2033e+06	4.54599e+06	5.33213e+06
CNE04430	4595800	7.01171e+06	4.38136e+06	5.32962e+06
CNH00070	1519700	8.77827e+06	5.62277e+06	5.30691e+06
CNA01240	10745000	3.22802e+06	1.93378e+06	5.30226e+06
CNB03370	892940	9.16622e+06	5.7691e+06	5.27609e+06
CNC03980	3844000	7.33761e+06	4.62661e+06	5.26941e+06
CNM02110	7235400	5.27726e+06	3.28242e+06	5.26503e+06
CNH01580	7318600	5.21078e+06	3.25677e+06	5.26205e+06
CNA03810	5571100	6.33127e+06	3.85333e+06	5.2519e+06
CNF00655	9655500	3.75131e+06	2.22383e+06	5.21021e+06
CNG04140	2494000	7.9526e+06	5.05215e+06	5.16625e+06
CNA06810	8553000	4.36016e+06	2.57059e+06	5.16125e+06
CNH03300	7529900	4.85474e+06	2.96749e+06	5.11738e+06
CNB04090	7222200	4.99813e+06	3.06253e+06	5.09429e+06
CNA00190	9771100	3.39772e+06	2.05475e+06	5.07452e+06
CNM00440	1310100	8.53078e+06	5.3453e+06	5.06206e+06
CNA01050	5401300	6.08527e+06	3.67777e+06	5.05478e+06
CND04670	7669700	4.64659e+06	2.80722e+06	5.04117e+06
CNJ02880	4456300	6.53553e+06	4.10534e+06	5.03239e+06
CNF02490	1276800	8.496e+06	5.31694e+06	5.02992e+06
CNF04270	7977800	4.46311e+06	2.63892e+06	5.02661e+06
CNA07880	3477200	7.13989e+06	4.4613e+06	5.02613e+06
CNE04540	1846700	8.08419e+06	5.08651e+06	5.0058e+06
CNC01110	3448200	7.1283e+06	4.43827e+06	5.00492e+06
CNH00220	2864400	7.42216e+06	4.6898e+06	4.99212e+06
CNB04310	1696800	8.15033e+06	5.09599e+06	4.98104e+06
CNB01880	7836400	4.45698e+06	2.6305e+06	4.97463e+06
CNG02710	5759000	5.62921e+06	3.52253e+06	4.97025e+06
CNC03960	2699900	7.46307e+06	4.73742e+06	4.9668e+06
CNB00980	7490700	4.6082e+06	2.79271e+06	4.96387e+06
CNC02440	6652700	5.09058e+06	3.13463e+06	4.9593e+06
CNL04040	3000800	7.25102e+06	4.58654e+06	4.94612e+06
CNE00680	9825900	3.09425e+06	1.8249e+06	4.91502e+06
CNF01610	3972800	6.59867e+06	4.17183e+06	4.91443e+06
CNE01560	6871100	4.88508e+06	2.98133e+06	4.91251e+06
CND04880	11017000	2.34992e+06	1.35977e+06	4.9089e+06
CNE04380	6033300	5.34264e+06	3.33284e+06	4.90293e+06
CNM01120	9252500	3.38756e+06	2.0504e+06	4.89682e+06
CNC05450	9819200	3.03016e+06	1.78454e+06	4.87797e+06
CNB01910	8541700	3.81376e+06	2.26128e+06	4.87225e+06
CNG04540	2352400	7.48897e+06	4.76336e+06	4.86824e+06
CNC00400	10467000	2.59278e+06	1.52226e+06	4.86068e+06
CNH01070	8983200	3.49399e+06	2.09056e+06	4.85592e+06
CNA06760	8886800	3.49563e+06	2.0923e+06	4.82491e+06
CNE04360	3529100	6.69562e+06	4.221e+06	4.81524e+06
CNM01500	2083000	7.53261e+06	4.81959e+06	4.81173e+06
CNA05620	7706200	4.20587e+06	2.48765e+06	4.79991e+06
CNE00270	1686100	7.81692e+06	4.88898e+06	4.79733e+06
CNA05790	9516600	2.99764e+06	1.75947e+06	4.7579e+06
CNM00680	2558600	7.17466e+06	4.5065e+06	4.74659e+06
CND03385	7324400	4.34482e+06	2.55404e+06	4.74109e+06
CNJ01680	5818600	5.16381e+06	3.22841e+06	4.73694e+06
CNB00370	4144400	6.2532e+06	3.81268e+06	4.73676e+06
CNC01860	6115600	4.95088e+06	3.04443e+06	4.70364e+06
CNE02440	4385100	6.05247e+06	3.66954e+06	4.70237e+06
CNK01140	3585200	6.48808e+06	4.03247e+06	4.70192e+06
CNA00670	1107500	7.88374e+06	4.95914e+06	4.65013e+06
CNI00990	1651500	7.49852e+06	4.76539e+06	4.63847e+06
CND03950	4902900	5.51766e+06	3.44085e+06	4.62047e+06
CNH02420	4396000	5.83232e+06	3.60286e+06	4.61039e+06
CNF01250	4977000	5.40844e+06	3.40446e+06	4.59663e+06
CNJ01020	2885700	6.67387e+06	4.20271e+06	4.58743e+06
CNG02520	4003200	6.07497e+06	3.67167e+06	4.58328e+06
CNN00520	3524700	6.3237e+06	3.84994e+06	4.56611e+06
CNL04030	5077000	5.29533e+06	3.30071e+06	4.55768e+06
CNI02660	6361700	4.55747e+06	2.73212e+06	4.55043e+06
CNH02650	4351800	5.71389e+06	3.56095e+06	4.54221e+06
CNE05020	8293600	3.28863e+06	1.9901e+06	4.52411e+06
CNM00240	2796100	6.57215e+06	4.16254e+06	4.51026e+06
CND02450	3554200	6.16402e+06	3.74038e+06	4.4862e+06
CNH01210	3512400	6.16047e+06	3.73787e+06	4.47025e+06
CND00610	3880500	5.83055e+06	3.59434e+06	4.43513e+06
CNI01180	3162000	6.29752e+06	3.84133e+06	4.43361e+06
CNE03430	5741400	4.70754e+06	2.83839e+06	4.42911e+06
CNN00070	1345700	7.26739e+06	4.60754e+06	4.40688e+06
CNL04470	4563600	5.33794e+06	3.31523e+06	4.40559e+06
CNB03240	4271000	5.50682e+06	3.43301e+06	4.40361e+06
CNF02640	3398700	6.11704e+06	3.69461e+06	4.40345e+06
CNE03280	6003500	4.5195e+06	2.67802e+06	4.40034e+06
CNA00970	3042500	6.29963e+06	3.84617e+06	4.3961e+06
CNC01700	2334400	6.64994e+06	4.18664e+06	4.39033e+06
CNA01270	4155800	5.54555e+06	3.45933e+06	4.38689e+06
CNG04210	2674000	6.46149e+06	4.0046e+06	4.38003e+06
CNF03710	5672600	4.63302e+06	2.79909e+06	4.36824e+06
CNJ02950	1846900	6.89648e+06	4.34159e+06	4.36166e+06
CNE04370	1526100	7.11125e+06	4.43779e+06	4.35838e+06
CNC02380	1240300	7.25034e+06	4.5818e+06	4.35748e+06
CNL03990	3969700	5.59307e+06	3.46978e+06	4.34419e+06
CNH01600	3594100	5.80689e+06	3.58224e+06	4.32774e+06
CNL06200	4721700	5.08533e+06	3.13008e+06	4.31237e+06
CNA04410	5983900	4.37134e+06	2.57321e+06	4.30948e+06
CND04690	746110	7.46307e+06	4.71845e+06	4.30921e+06
CNG02880	5398000	4.6757e+06	2.82193e+06	4.29854e+06
CNL04690	12387000	337931	164431	4.29645e+06
CNB03660	5665500	4.52843e+06	2.68712e+06	4.29368e+06
CNB01810	8072700	2.993e+06	1.75396e+06	4.27322e+06
CNK00960	1762700	6.74199e+06	4.29223e+06	4.26564e+06
CNG03830	4978200	4.81731e+06	2.89268e+06	4.2294e+06
CNC03610	3828200	5.41935e+06	3.43281e+06	4.22679e+06
CNC02720	1519100	6.82421e+06	4.33268e+06	4.22533e+06
CNA02490	2990600	6.02404e+06	3.65318e+06	4.22261e+06
CNI01490	4531400	5.02294e+06	3.09398e+06	4.21611e+06
CND02110	4049900	5.29103e+06	3.29606e+06	4.21233e+06
CNN01390	9440300	2.01576e+06	1.17985e+06	4.21197e+06
CND01820	8866500	2.36103e+06	1.37138e+06	4.19964e+06
CNB04160	3773300	5.39685e+06	3.39042e+06	4.18686e+06
CNG03660	1129800	7.01989e+06	4.38843e+06	4.17937e+06
CNB02900	1072900	7.04035e+06	4.39704e+06	4.1701e+06
CNA02660	1428000	6.74846e+06	4.30539e+06	4.16062e+06
CNC04990	3163600	5.72623e+06	3.56898e+06	4.15294e+06
CNA01370	4251000	5.00644e+06	3.06795e+06	4.10847e+06
CNI00230	3156800	5.62266e+06	3.51663e+06	4.0987e+06
CNA06280	5585100	4.19591e+06	2.47875e+06	4.08659e+06
CND01010	948580	6.90603e+06	4.37333e+06	4.07598e+06
CNL03920	8923300	2.04665e+06	1.22031e+06	4.06342e+06
CNC02520	3169900	5.55169e+06	3.46717e+06	4.06292e+06
CNK00480	4937000	4.54268e+06	2.70454e+06	4.06141e+06
CNA04920	2325100	6.13545e+06	3.71599e+06	4.05885e+06
CNG00450	10521000	1.02735e+06	584856	4.0444e+06
CNC01750	4595500	4.66765e+06	2.8199e+06	4.02769e+06
CNG00970	9167900	1.78934e+06	1.04494e+06	4.00073e+06
CNE03960	7932500	2.52794e+06	1.46342e+06	3.97462e+06
CNA07930	4104500	4.85392e+06	2.93333e+06	3.96392e+06
CNN01030	2254600	6.0012e+06	3.62918e+06	3.96166e+06
CNA08160	5323400	4.01864e+06	2.40065e+06	3.91423e+06
CNK02180	3799400	4.91386e+06	3.00117e+06	3.90481e+06
CNF02430	2855700	5.40489e+06	3.39497e+06	3.88519e+06
CNB02000	9720300	1.23394e+06	691983	3.88207e+06
CNA00580	3216400	5.16217e+06	3.22299e+06	3.86719e+06
CNH00300	1348900	6.34681e+06	3.86959e+06	3.8551e+06
CNJ01100	2987200	5.27126e+06	3.27709e+06	3.84518e+06
CNA07240	2777700	5.36473e+06	3.35365e+06	3.83203e+06
CNN02390	2388700	5.60507e+06	3.48479e+06	3.82619e+06
CNC02750	5796500	3.5259e+06	2.12937e+06	3.81726e+06
CNN01850	6814800	2.92836e+06	1.70615e+06	3.81644e+06
CNB00210	2693300	5.36808e+06	3.3582e+06	3.80652e+06
CNJ00900	7064800	2.74816e+06	1.60085e+06	3.8046e+06
CNB04620	7738100	2.28992e+06	1.33122e+06	3.78641e+06
CNF00910	5484500	3.67119e+06	2.20031e+06	3.78533e+06
CNA04470	2065100	5.71996e+06	3.56153e+06	3.7822e+06
CNL06670	937240	6.42515e+06	3.93975e+06	3.76738e+06
CNE01610	9496900	1.1483e+06	652448	3.76588e+06
CNF04540	4195900	4.42786e+06	2.6274e+06	3.75039e+06
CNB01020	5920500	3.30636e+06	1.99814e+06	3.74166e+06
CND04270	976970	6.3462e+06	3.86252e+06	3.72856e+06
CNA06290	3963600	4.50811e+06	2.66408e+06	3.71193e+06
CND02900	1860100	5.71102e+06	3.55998e+06	3.71037e+06
CND01160	4015400	4.46414e+06	2.64899e+06	3.70951e+06
CNL06630	4407500	4.2135e+06	2.4924e+06	3.70447e+06
CNA06780	2765700	5.12767e+06	3.19773e+06	3.69703e+06
CNC00410	2989500	5.01524e+06	3.07637e+06	3.6937e+06
CNE03610	738100	6.4051e+06	3.93027e+06	3.69116e+06
CNJ00980	1471700	5.96541e+06	3.60586e+06	3.68099e+06
CNH01740	1029500	6.19143e+06	3.79139e+06	3.67077e+06
CNA05300	2290100	5.3496e+06	3.34116e+06	3.66029e+06
CNA01310	3650400	4.55993e+06	2.74412e+06	3.65148e+06
CND01360	634310	6.37926e+06	3.91052e+06	3.64137e+06
CNE00260	4011300	4.34482e+06	2.56517e+06	3.64043e+06
CNJ02090	6500600	2.76439e+06	1.60279e+06	3.62259e+06
CNB05280	1763500	5.61284e+06	3.4904e+06	3.62225e+06
CNA01180	4304300	4.12466e+06	2.42349e+06	3.61748e+06
CND05390	8070100	1.75627e+06	1.01968e+06	3.61535e+06
CNL06380	2576100	5.11697e+06	3.15099e+06	3.61468e+06
CNJ02160	7430000	2.14892e+06	1.25205e+06	3.61032e+06
CNH01620	6537200	2.666e+06	1.5514e+06	3.58487e+06
CNA01080	5997000	2.98925e+06	1.74941e+06	3.57855e+06
CNJ01180	3381300	4.57138e+06	2.74567e+06	3.56612e+06
CNB00870	7229800	2.14278e+06	1.25176e+06	3.54145e+06
CNL05460	1422500	5.65457e+06	3.52611e+06	3.53439e+06
CNM02460	274640	6.39665e+06	3.92698e+06	3.53276e+06
CNN00230	2977100	4.72452e+06	2.84216e+06	3.51459e+06
CNA00340	5638600	3.08307e+06	1.81319e+06	3.51162e+06
CNN00420	6729700	2.40017e+06	1.39771e+06	3.50919e+06
CNJ01055	6906600	2.25774e+06	1.32164e+06	3.49533e+06
CNB03100	2742200	4.81813e+06	2.91939e+06	3.49324e+06
CND06130	5129900	3.31877e+06	2.00598e+06	3.48488e+06
CNI04120	761130	6.01716e+06	3.65183e+06	3.47671e+06
CNE01390	5031900	3.36683e+06	2.02543e+06	3.47472e+06
CNJ01150	585570	6.13361e+06	3.69741e+06	3.4722e+06
CNC01890	2907400	4.68231e+06	2.82571e+06	3.47181e+06
CNJ00830	2110000	5.12317e+06	3.17383e+06	3.469e+06
CNE00740	2611900	4.84677e+06	2.9311e+06	3.46326e+06
CNC07040	3328500	4.419e+06	2.6096e+06	3.45237e+06
CNF01760	5256200	3.18363e+06	1.90987e+06	3.4499e+06
CNC00565	7993100	1.47482e+06	846096	3.438e+06
CNN01770	1764800	5.2538e+06	3.26974e+06	3.42945e+06
CNA05470	1284400	5.53198e+06	3.4484e+06	3.42159e+06
CND04090	8073400	1.39784e+06	790631	3.42062e+06
CNC06310	2292900	4.92067e+06	3.00243e+06	3.40533e+06
CNB03060	4818100	3.32674e+06	2.01294e+06	3.38593e+06
CNF00730	2129900	4.97324e+06	3.05092e+06	3.38469e+06
CNC03410	4036000	3.84185e+06	2.27396e+06	3.38394e+06
CNN01940	8222100	1.22834e+06	691673	3.38071e+06
CNG04120	1349300	5.38935e+06	3.3883e+06	3.37565e+06
CNI03760	2759100	4.58543e+06	2.78022e+06	3.37492e+06
CNF00890	985750	5.6153e+06	3.50675e+06	3.36927e+06
CND01130	6529100	2.24826e+06	1.30654e+06	3.3613e+06
CNL05280	6114600	2.50442e+06	1.44832e+06	3.35578e+06
CNA01830	333750	6.05179e+06	3.66828e+06	3.35127e+06
CND05020	4874900	3.21772e+06	1.91916e+06	3.33726e+06
CNM02030	1885500	5.02199e+06	3.09089e+06	3.33279e+06
CNI00140	2362900	4.74368e+06	2.85203e+06	3.31954e+06
CNF03530	3946600	3.67678e+06	2.20079e+06	3.27473e+06
CNG01480	3071700	4.25305e+06	2.49743e+06	3.27406e+06
CNE02770	1117800	5.36085e+06	3.34126e+06	3.2733e+06
CNJ02370	1385200	5.15924e+06	3.22251e+06	3.25565e+06
CNG02780	1129700	5.28708e+06	3.29306e+06	3.23661e+06
CNA01910	5962000	2.34399e+06	1.35212e+06	3.21937e+06
CNB05640	2706900	4.3665e+06	2.57224e+06	3.21521e+06
CNK00450	2420600	4.53286e+06	2.69089e+06	3.21478e+06
CNF00490	4210800	3.38511e+06	2.04372e+06	3.21321e+06
CNF04820	5297400	2.74557e+06	1.59659e+06	3.21319e+06
CNJ02420	5170800	2.81655e+06	1.64537e+06	3.21091e+06
CNM00350	3572800	3.79815e+06	2.24928e+06	3.20674e+06
CNB01370	7366500	1.42675e+06	812397	3.20188e+06
CNC05510	1373300	5.0779e+06	3.12544e+06	3.19221e+06
CNH03650	2995200	4.13414e+06	2.42746e+06	3.1856e+06
CNM00070	5269400	2.71325e+06	1.56359e+06	3.18208e+06
CNL06430	2816200	4.21841e+06	2.49656e+06	3.17706e+06
CNA03490	1322600	5.06576e+06	3.11692e+06	3.16843e+06
CNB00260	1175000	5.12637e+06	3.18515e+06	3.16218e+06
CNG02200	5291100	2.64153e+06	1.54549e+06	3.15937e+06
CNI00690	6866400	1.63879e+06	960259	3.15515e+06
CNF01540	2350100	4.46209e+06	2.63311e+06	3.14843e+06
CNG04330	3023100	4.00944e+06	2.36948e+06	3.13401e+06
CNC03210	1754100	4.7822e+06	2.86045e+06	3.13225e+06
CNE01960	4853900	2.86482e+06	1.66531e+06	3.12801e+06
CNK02100	5905500	2.19385e+06	1.26212e+06	3.12049e+06
CNA03760	2385400	4.37298e+06	2.58143e+06	3.11327e+06
CNC03640	2690400	4.17375e+06	2.46201e+06	3.10872e+06
CNC00830	2719800	4.15105e+06	2.4501e+06	3.10698e+06
CNB05460	5167100	2.6058e+06	1.53359e+06	3.10216e+06
CNG04670	4299300	3.13147e+06	1.87145e+06	3.10074e+06
CNI00310	2968900	3.97139e+06	2.34393e+06	3.09474e+06
CNF03250	3748300	3.45663e+06	2.07256e+06	3.0925e+06
CNL06250	4626800	2.9347e+06	1.71108e+06	3.09086e+06
CNI03650	2112300	4.48738e+06	2.65499e+06	3.08489e+06
CNL05940	7778600	907895	520177	3.06889e+06
CNC06360	6190900	1.88458e+06	1.09043e+06	3.0553e+06
CND03250	4970000	2.64432e+06	1.54752e+06	3.05395e+06
CNG03950	3568200	3.48458e+06	2.07769e+06	3.04349e+06
CNF00500	886220	5.0961e+06	3.13676e+06	3.03969e+06
CNC02760	6442400	1.66579e+06	967246	3.02515e+06
CNK00370	5576300	2.19658e+06	1.26831e+06	3.01373e+06
CNI02460	2051200	4.39582e+06	2.5915e+06	3.01284e+06
CND02160	4725000	2.72703e+06	1.57414e+06	3.00872e+06
CNC06430	5952300	1.90224e+06	1.11308e+06	2.98921e+06
CNA02700	3674200	3.28761e+06	1.98323e+06	2.98168e+06
CNK02530	5238400	2.32803e+06	1.34651e+06	2.97098e+06
CNL06030	2061200	4.28591e+06	2.52414e+06	2.95708e+06
CNK01500	6410800	1.54907e+06	882970	2.94761e+06
CNC06400	3418400	3.37208e+06	2.03965e+06	2.94338e+06
CNC03580	2290100	4.1083e+06	2.42058e+06	2.93966e+06
CNJ03350	733170	5.00651e+06	3.07453e+06	2.93807e+06
CNB00030	5432000	2.12894e+06	1.23957e+06	2.9335e+06
CNC03860	6515600	1.42784e+06	814072	2.91917e+06
CNA04830	5158700	2.25167e+06	1.3078e+06	2.90606e+06
CNA01680	2411200	3.95557e+06	2.33416e+06	2.90031e+06
CNK02340	3488100	3.23047e+06	1.93387e+06	2.88415e+06
CND03520	1036500	4.75465e+06	2.85939e+06	2.88351e+06
CNM00950	4016000	2.92339e+06	1.70286e+06	2.88075e+06
CNA02740	2840700	3.62388e+06	2.17186e+06	2.87881e+06
CNK00660	3800500	3.04332e+06	1.78764e+06	2.87715e+06
CNI02250	2208100	4.01932e+06	2.40336e+06	2.87693e+06
CNI03960	2275400	3.98871e+06	2.35574e+06	2.87328e+06
CNG01290	2873000	3.58576e+06	2.15066e+06	2.86981e+06
CNC05590	5583200	1.90129e+06	1.11153e+06	2.86534e+06
CNI02220	812000	4.84138e+06	2.92762e+06	2.86033e+06
CNK03180	473490	5.01667e+06	3.0845e+06	2.85822e+06
CND04370	1308200	4.54725e+06	2.7056e+06	2.85368e+06
CNH02890	2248700	3.91712e+06	2.31954e+06	2.82846e+06
CNH03170	1314900	4.50634e+06	2.65934e+06	2.82686e+06
CNF03200	1377200	4.42445e+06	2.62508e+06	2.80891e+06
CNE04780	1900900	4.10462e+06	2.41187e+06	2.8058e+06
CNN00825	4495300	2.49282e+06	1.42703e+06	2.80505e+06
CNF03880	5987100	1.54764e+06	877144	2.80396e+06
CNA05740	1015000	4.60704e+06	2.78738e+06	2.80314e+06
CND04700	2800100	3.49706e+06	2.10663e+06	2.80126e+06
CNC00420	3844200	2.83877e+06	1.65776e+06	2.78024e+06
CNJ02410	311790	4.97426e+06	3.05189e+06	2.77931e+06
CNF01670	2422700	3.69942e+06	2.21376e+06	2.77863e+06
CNC05580	2954000	3.34133e+06	2.02291e+06	2.77275e+06
CNF03210	970760	4.57752e+06	2.76358e+06	2.77062e+06
CNG00480	1787500	4.10707e+06	2.41458e+06	2.76972e+06
CNF02440	292670	4.95401e+06	3.05092e+06	2.76587e+06
CNJ02270	2528200	3.53647e+06	2.13121e+06	2.73196e+06
CNF01780	3842700	2.74264e+06	1.59514e+06	2.72683e+06
CNE04590	7189500	633386	349243	2.72404e+06
CNC03530	4575800	2.26278e+06	1.32367e+06	2.72075e+06
CNC05530	3124600	3.14981e+06	1.87813e+06	2.71751e+06
CNE03040	2120500	3.78028e+06	2.22654e+06	2.70911e+06
CNJ01660	5080400	1.89161e+06	1.09188e+06	2.68796e+06
CNH00120	4458100	2.2754e+06	1.33016e+06	2.68788e+06
CNI03300	2354000	3.56054e+06	2.13866e+06	2.6844e+06
CNL04765	1913800	3.84437e+06	2.27851e+06	2.67889e+06
CNH01775	5553100	1.57082e+06	909178	2.6777e+06
CNN02400	3457000	2.8848e+06	1.68892e+06	2.67691e+06
CND01170	5731500	1.4513e+06	824766	2.66919e+06
CNL05000	1695800	3.96546e+06	2.33822e+06	2.66649e+06
CNM00770	4162300	2.41128e+06	1.39984e+06	2.65781e+06
CNF04420	2354400	3.47538e+06	2.07498e+06	2.63492e+06
CNB04560	2958700	3.11109e+06	1.83371e+06	2.6345e+06
CNB03880	3229700	2.94541e+06	1.71263e+06	2.62925e+06
CND03980	1941500	3.71347e+06	2.21715e+06	2.62404e+06
CNC00370	2042600	3.64242e+06	2.18328e+06	2.62277e+06
CNB05730	3069900	3.01298e+06	1.76935e+06	2.61741e+06
CNA00390	3954600	2.47455e+06	1.42161e+06	2.61692e+06
CNH02930	1036500	4.28209e+06	2.51591e+06	2.6115e+06
CND02630	4199300	2.29449e+06	1.33635e+06	2.61005e+06
CNL06530	5023800	1.7654e+06	1.02036e+06	2.60319e+06
CNG00590	1679800	3.84833e+06	2.27967e+06	2.6026e+06
CND04860	438120	4.58584e+06	2.78235e+06	2.6021e+06
CND05770	4200100	2.27431e+06	1.32725e+06	2.60055e+06
CNA05370	2669900	3.17327e+06	1.89119e+06	2.57812e+06
CNF01805	1531400	3.87328e+06	2.30938e+06	2.57135e+06
CNB05570	1806400	3.6851e+06	2.2038e+06	2.5651e+06
CNE02910	2020100	3.5409e+06	2.13208e+06	2.56436e+06
CND05840	1507800	3.86217e+06	2.3088e+06	2.55959e+06
CNL05860	7255900	274700	136316	2.55564e+06
CNN00140	1252500	4.0106e+06	2.40055e+06	2.55455e+06
CNB03630	1764100	3.68701e+06	2.20951e+06	2.55354e+06
CNA05910	2949700	2.97964e+06	1.7286e+06	2.55265e+06
CND02180	2405900	3.27124e+06	1.96707e+06	2.54807e+06
CNG04290	1879300	3.59776e+06	2.16073e+06	2.54593e+06
CNC00020	4295400	2.10085e+06	1.22912e+06	2.54179e+06
CNF01590	4484900	1.97813e+06	1.15034e+06	2.53779e+06
CNA06510	1334400	3.93621e+06	2.32467e+06	2.53176e+06
CNM01850	5139800	1.54286e+06	876824	2.51983e+06
CND03940	985180	4.14082e+06	2.42794e+06	2.51798e+06
CNL04540	1385400	3.82365e+06	2.27154e+06	2.49353e+06
CNH01140	1368800	3.83851e+06	2.2728e+06	2.49337e+06
CNB03740	3634800	2.42505e+06	1.41223e+06	2.49069e+06
CNE02830	3706700	2.38142e+06	1.37545e+06	2.48786e+06
CNN00720	2263400	3.23879e+06	1.93455e+06	2.47891e+06
CND02370	5426500	1.28759e+06	713439	2.47584e+06
CNK03440	3469200	2.50339e+06	1.44503e+06	2.47254e+06
CNB04360	3702600	2.34562e+06	1.35774e+06	2.46865e+06
CNC02480	899050	4.0618e+06	2.41139e+06	2.45741e+06
CNG01450	2822300	2.85221e+06	1.66231e+06	2.4456e+06
CNK01360	1267500	3.80046e+06	2.25015e+06	2.43937e+06
CNA02290	3338300	2.51989e+06	1.45229e+06	2.43683e+06
CNB02050	1791800	3.44006e+06	2.07217e+06	2.43468e+06
CNE03290	587060	4.20259e+06	2.48581e+06	2.42516e+06
CND01550	5360200	1.21989e+06	690792	2.42363e+06
CNG00170	2151100	3.19788e+06	1.91868e+06	2.42255e+06
CNB04720	5580300	1.02926e+06	590266	2.39994e+06
CNI03420	2757700	2.79752e+06	1.6353e+06	2.39684e+06
CNE02400	4723800	1.56345e+06	899335	2.39553e+06
CNA02600	2906100	2.71407e+06	1.56495e+06	2.39504e+06
CND01480	1619500	3.46917e+06	2.07333e+06	2.38734e+06
CND03230	5146300	1.29278e+06	722139	2.38707e+06
CNF03220	4847500	1.44761e+06	822743	2.37262e+06
CNC00590	2684000	2.76568e+06	1.62195e+06	2.35721e+06
CNC01220	2792600	2.71353e+06	1.56398e+06	2.3567e+06
CNK02740	1768900	3.3039e+06	1.99446e+06	2.35575e+06
CNB04230	3940300	1.97376e+06	1.14685e+06	2.35364e+06
CNF03490	6003800	651849	358021	2.33789e+06
CNE01360	469460	4.11403e+06	2.423e+06	2.3355e+06
CND00040	4495300	1.55207e+06	883715	2.31036e+06
CNH00085	89698	4.29832e+06	2.52714e+06	2.30505e+06
CNH02160	3239000	2.31828e+06	1.33761e+06	2.2983e+06
CNL05340	2345100	2.87668e+06	1.66734e+06	2.29637e+06
CNI00130	2621300	2.67405e+06	1.55536e+06	2.28357e+06
CNC05920	6095100	490417	261231	2.28225e+06
CND03900	3121100	2.3549e+06	1.3679e+06	2.2813e+06
CNI04110	1762400	3.17634e+06	1.903e+06	2.28058e+06
CNA05220	2252100	2.894e+06	1.69212e+06	2.27941e+06
CNB04570	1584000	3.27656e+06	1.97326e+06	2.27794e+06
CNG01470	1722500	3.19509e+06	1.91413e+06	2.27724e+06
CNI02100	1196300	3.51083e+06	2.11021e+06	2.27245e+06
CNL05110	133400	4.19353e+06	2.47197e+06	2.2663e+06
CNA00040	1937300	3.05825e+06	1.79799e+06	2.26451e+06
CNN01320	5441000	855600	491724	2.26277e+06
CND02880	764300	3.78137e+06	2.23854e+06	2.2614e+06
CNB02190	1923600	3.05893e+06	1.80167e+06	2.2614e+06
CNC06660	1091200	3.55201e+06	2.13353e+06	2.25892e+06
CNK02330	2716700	2.55132e+06	1.4942e+06	2.25407e+06
CND06160	2631300	2.58957e+06	1.51752e+06	2.24613e+06
CNA04700	2955000	2.38319e+06	1.39055e+06	2.24291e+06
CNG03340	4123400	1.61507e+06	951026	2.22983e+06
CNH00870	4040900	1.67588e+06	969066	2.22862e+06
CNB00740	6508500	80405.6	53806.2	2.21424e+06
CNC00360	3922400	1.72136e+06	993745	2.2125e+06
CND03210	4132000	1.57886e+06	923918	2.21159e+06
CNI02140	1680300	3.11402e+06	1.83554e+06	2.20995e+06
CNG01860	1988600	2.92673e+06	1.70441e+06	2.20658e+06
CNF00160	1513800	3.15418e+06	1.87977e+06	2.18258e+06
CNL05500	2519200	2.53373e+06	1.46604e+06	2.17299e+06
CNB02610	1939900	2.88234e+06	1.68699e+06	2.16974e+06
CNL06600	2907900	2.26926e+06	1.32512e+06	2.16743e+06
CND05320	5444300	672092	373322	2.16324e+06
CNC02470	5223300	791783	450534	2.15521e+06
CND03510	923210	3.45717e+06	2.07304e+06	2.15114e+06
CNI04040	1766500	2.96402e+06	1.72279e+06	2.15111e+06
CNA02630	4680000	1.12205e+06	637108	2.14639e+06
CNJ00130	1452100	3.12247e+06	1.85848e+06	2.14435e+06
CNG00640	909200	3.41245e+06	2.06404e+06	2.12856e+06
CNF04450	903370	3.37822e+06	2.04217e+06	2.10792e+06
CNE01900	3200100	1.97329e+06	1.14676e+06	2.10671e+06
CNB03440	3907500	1.49895e+06	861310	2.08925e+06
CNA03900	1855600	2.76623e+06	1.62224e+06	2.08136e+06
CNF04190	1431200	3.02852e+06	1.7828e+06	2.08084e+06
CNG00490	4001700	1.42573e+06	812117	2.07985e+06
CNE02040	4545900	1.08135e+06	611684	2.07964e+06
CNC04530	4457400	1.1286e+06	648915	2.0783e+06
CNJ00850	2195400	2.53892e+06	1.473e+06	2.06911e+06
CNA05780	140960	3.81287e+06	2.2516e+06	2.06848e+06
CNE02750	4335000	1.18355e+06	669578	2.06271e+06
CNK01410	1700600	2.80721e+06	1.64421e+06	2.05067e+06
CND04620	4146600	1.2893e+06	713787	2.0499e+06
CNB04590	1379000	2.99525e+06	1.75628e+06	2.04351e+06
CNE03970	3051100	1.9289e+06	1.12663e+06	2.03554e+06
CNJ01390	1145400	3.11838e+06	1.83893e+06	2.03424e+06
CNA07920	2020600	2.56101e+06	1.50397e+06	2.02853e+06
CNG01300	2980900	1.94336e+06	1.13079e+06	2.01835e+06
CNC02900	5301100	482461	255327	2.01296e+06
CNA05850	1005300	3.14375e+06	1.87339e+06	2.00748e+06
CNM01100	1017500	3.13188e+06	1.87193e+06	2.00711e+06
CNG02440	2510100	2.22801e+06	1.28051e+06	2.00621e+06
CND03720	1609100	2.77721e+06	1.62901e+06	2.00511e+06
CNE02650	959610	3.15568e+06	1.88684e+06	2.00071e+06
CNJ00460	1293400	2.97657e+06	1.72744e+06	1.99914e+06
CND02230	3171300	1.78293e+06	1.02578e+06	1.99334e+06
CNA03740	1914300	2.54491e+06	1.49004e+06	1.98308e+06
CND01950	2555600	2.14088e+06	1.25021e+06	1.98223e+06
CNI03320	2574700	2.12151e+06	1.2356e+06	1.97727e+06
CND00180	1443600	2.83639e+06	1.64663e+06	1.97554e+06
CNL05160	1200000	2.98229e+06	1.73586e+06	1.97272e+06
CNJ00890	917740	3.12909e+06	1.86806e+06	1.97163e+06
CNJ01160	2942500	1.8807e+06	1.08782e+06	1.97034e+06
CNB02180	2247300	2.31228e+06	1.33732e+06	1.96563e+06
CNH00290	2101600	2.38674e+06	1.39703e+06	1.96179e+06
CNA04010	2694200	2.00997e+06	1.17918e+06	1.96112e+06
CNL06310	2364800	2.2259e+06	1.27925e+06	1.95665e+06
CNB01390	2608100	2.0414e+06	1.21441e+06	1.95464e+06
CNJ01080	1919200	2.49562e+06	1.43526e+06	1.95003e+06
CNJ00050	3615200	1.40936e+06	804839	1.94313e+06
CNJ00430	2408000	2.16058e+06	1.25844e+06	1.94234e+06
CNJ02920	2296900	2.24042e+06	1.28573e+06	1.94102e+06
CNM00820	3018100	1.77761e+06	1.02452e+06	1.94008e+06
CNH01273	2245900	2.25392e+06	1.31341e+06	1.93774e+06
CNJ00690	496840	3.31406e+06	2.00075e+06	1.93722e+06
CNB00620	884280	3.077e+06	1.80893e+06	1.9234e+06
CNJ00590	1298000	2.80196e+06	1.64218e+06	1.91404e+06
CNG00530	3166900	1.60259e+06	940845	1.90344e+06
CNF03410	3353200	1.47748e+06	858658	1.89645e+06
CNN00490	1145000	2.86993e+06	1.66618e+06	1.8937e+06
CNE03300	2982500	1.70302e+06	983970	1.88983e+06
CNC02890	543000	3.13959e+06	1.8729e+06	1.85183e+06
CNH01910	2321400	2.02722e+06	1.19786e+06	1.84882e+06
CNE04320	233410	3.28945e+06	1.99078e+06	1.83788e+06
CNF02950	3102400	1.5267e+06	865007	1.83137e+06
CNA04020	643810	3.05361e+06	1.78919e+06	1.82887e+06
CNA04290	585360	3.08047e+06	1.81222e+06	1.82602e+06
CNB04790	1976100	2.21035e+06	1.27576e+06	1.82074e+06
CNF00740	1324600	2.59885e+06	1.5241e+06	1.81585e+06
CNI03430	3588600	1.16064e+06	662977	1.80407e+06
CNA07860	747330	2.92673e+06	1.70315e+06	1.7924e+06
CNG00270	4952900	282241	139761	1.79163e+06
CNE01020	418300	3.10782e+06	1.83187e+06	1.78599e+06
CNG01615	2760400	1.62454e+06	956736	1.78056e+06
CNA05020	1991900	2.11163e+06	1.23066e+06	1.77806e+06
CNE04020	2147900	1.99838e+06	1.16611e+06	1.7708e+06
CNA03020	3783100	968167	560312	1.77053e+06
CNF03460	1773400	2.24424e+06	1.28864e+06	1.76876e+06
CNA03300	2539100	1.75034e+06	1.00913e+06	1.76619e+06
CNM00370	1232800	2.56066e+06	1.50068e+06	1.76472e+06
CNB01710	3041400	1.43132e+06	816801	1.76317e+06
CNG01890	3013000	1.432e+06	818804	1.7546e+06
CNG00370	2647000	1.65025e+06	964198	1.75381e+06
CNB03080	730100	2.86025e+06	1.66269e+06	1.75101e+06
CND05740	45190	3.2467e+06	1.95584e+06	1.74924e+06
CNG00860	1697900	2.2424e+06	1.28709e+06	1.74246e+06
CNJ00740	277230	3.10645e+06	1.83158e+06	1.73842e+06
CNH03433	1725800	2.20919e+06	1.27412e+06	1.73637e+06
CNI03170	1834100	2.12976e+06	1.2447e+06	1.73619e+06
CND05210	4318900	555448	317760	1.7307e+06
CNB02620	4070600	719307	401543	1.73048e+06
CNJ02060	1189400	2.53237e+06	1.46449e+06	1.72875e+06
CNK02200	4464900	466786	248378	1.72669e+06
CNJ03270	636400	2.87102e+06	1.66657e+06	1.72466e+06
CNB05620	2052600	1.96047e+06	1.14046e+06	1.71784e+06
CNB03155	2560800	1.62632e+06	958207	1.71511e+06
CNG01140	1063600	2.56544e+06	1.51336e+06	1.71413e+06
CNB01440	96041	3.15554e+06	1.88413e+06	1.7119e+06
CNJ01460	2658000	1.56843e+06	903729	1.71005e+06
CND03570	3040100	1.33512e+06	752296	1.70917e+06
CNE03330	373420	2.99627e+06	1.75735e+06	1.70901e+06
CNC04710	1357200	2.38005e+06	1.37545e+06	1.70423e+06
CNK02610	780960	2.73753e+06	1.59262e+06	1.7037e+06
CNF03180	1359200	2.36587e+06	1.37148e+06	1.69885e+06
CNG03070	1593600	2.19453e+06	1.26531e+06	1.68448e+06
CNE01780	1870800	2.00513e+06	1.1726e+06	1.68284e+06
CNH02290	3136800	1.20475e+06	688721	1.67676e+06
CNA00300	1046100	2.52167e+06	1.45733e+06	1.67503e+06
CNF00070	985920	2.54342e+06	1.48268e+06	1.67067e+06
CNF01870	905070	2.58262e+06	1.5151e+06	1.6676e+06
CNF01560	1488700	2.20742e+06	1.27025e+06	1.65546e+06
CNN00260	662940	2.71489e+06	1.57036e+06	1.6494e+06
CNA04950	849040	2.55091e+06	1.49391e+06	1.63129e+06
CNJ02240	2216600	1.68761e+06	973421	1.62588e+06
CNK01960	935540	2.49337e+06	1.43381e+06	1.62091e+06
CNC03970	76233	3.01263e+06	1.76238e+06	1.61708e+06
CNC03310	1431900	2.15894e+06	1.25786e+06	1.61623e+06
CNI00410	3327200	966667	552889	1.61559e+06
CNM02550	756900	2.57566e+06	1.51384e+06	1.61547e+06
CNA07510	2607800	1.4185e+06	809949	1.61208e+06
CNF02540	3228800	1.01494e+06	582727	1.60882e+06
CNN01875	2719300	1.34459e+06	759942	1.60794e+06
CNB04960	2420500	1.51791e+06	862830	1.60041e+06
CND01540	1335000	2.17285e+06	1.2596e+06	1.58915e+06
CNF02100	3596800	748011	418790	1.58787e+06
CNC04190	717080	2.54901e+06	1.49139e+06	1.58583e+06
CND02940	719240	2.53837e+06	1.467e+06	1.57487e+06
CNB02380	550760	2.6206e+06	1.53398e+06	1.56844e+06
CNG03150	2829500	1.19419e+06	676807	1.56683e+06
CNB01140	1217500	2.20483e+06	1.26889e+06	1.56374e+06
CNH01900	3584600	706762	392746	1.56137e+06
CNI01810	3162200	961281	545747	1.55641e+06
CNE04350	493100	2.62728e+06	1.54298e+06	1.55445e+06
CND04540	2677200	1.24287e+06	694509	1.53819e+06
CNA02090	1196800	2.14947e+06	1.25554e+06	1.53393e+06
CNI04250	2706200	1.18791e+06	673807	1.52264e+06
CNA02940	2156700	1.53427e+06	873040	1.52134e+06
CNB04920	982100	2.25699e+06	1.3198e+06	1.51963e+06
CNG04390	1428600	1.97036e+06	1.14095e+06	1.5133e+06
CNI02990	2809400	1.10412e+06	622775	1.5121e+06
CND05140	102360	2.79582e+06	1.63037e+06	1.50952e+06
CNA05450	725760	2.38346e+06	1.39606e+06	1.50176e+06
CNK01420	1055600	2.18226e+06	1.26057e+06	1.49948e+06
CNA04000	2183000	1.46807e+06	842138	1.49774e+06
CNL05240	934440	2.24458e+06	1.30102e+06	1.49335e+06
CNF02180	652040	2.41592e+06	1.40884e+06	1.49226e+06
CNJ01450	2650900	1.15082e+06	660800	1.48751e+06
CNC00430	945880	2.22283e+06	1.2777e+06	1.48214e+06
CNH01220	1941200	1.57736e+06	919359	1.47931e+06
CNB01090	194670	2.67609e+06	1.56311e+06	1.47796e+06
CNE00460	1497200	1.82786e+06	1.06381e+06	1.46296e+06
CND02330	74974	2.73671e+06	1.57453e+06	1.46207e+06
CNB05490	3289100	705807	389659	1.46152e+06
CNI00460	1122500	2.03485e+06	1.21024e+06	1.45587e+06
CNA02300	1637700	1.72552e+06	1.00004e+06	1.45442e+06
CNH00090	127350	2.6583e+06	1.55101e+06	1.44555e+06
CNB04400	1459900	1.81586e+06	1.05675e+06	1.44417e+06
CNF00410	2365700	1.25793e+06	698999	1.44088e+06
CNA03730	2055000	1.43766e+06	818901	1.43719e+06
CNF04630	1816300	1.57729e+06	915053	1.43622e+06
CNF01200	254690	2.55303e+06	1.49478e+06	1.43417e+06
CNC00690	581750	2.35251e+06	1.36258e+06	1.43228e+06
CNA01780	1722700	1.61882e+06	951994	1.43117e+06
CNE02720	2803100	936940	529701	1.42325e+06
CNA00570	880290	2.13938e+06	1.24547e+06	1.42171e+06
CNJ02300	1228900	1.91377e+06	1.11704e+06	1.4199e+06
CNG02930	274880	2.50537e+06	1.45181e+06	1.41069e+06
CNG01420	1924900	1.4637e+06	836621	1.40841e+06
CNA04390	2185300	1.26489e+06	702299	1.38416e+06
CNI04220	3219100	579543	332413	1.37702e+06
CNC03070	1215500	1.82649e+06	1.06304e+06	1.36834e+06
CND02200	779080	2.08981e+06	1.22379e+06	1.36423e+06
CNC02150	610530	2.20449e+06	1.26889e+06	1.3613e+06
CNI01240	3920000	100308	59747.6	1.36002e+06
CNA01320	268260	2.41053e+06	1.39848e+06	1.35909e+06
CND04360	384280	2.32967e+06	1.34961e+06	1.35452e+06
CNC05660	2353400	1.08251e+06	612835	1.34958e+06
CND00070	1200300	1.79929e+06	1.04746e+06	1.34902e+06
CNA06540	2696400	853759	490737	1.34697e+06
CNG03550	160320	2.4498e+06	1.41726e+06	1.34246e+06
CNB00480	878850	1.98597e+06	1.16127e+06	1.34203e+06
CNC06540	517700	2.21042e+06	1.2776e+06	1.33524e+06
CNF01160	1090300	1.83904e+06	1.07175e+06	1.3337e+06
CNI03190	2397400	1.01521e+06	583085	1.3319e+06
CNM01150	952360	1.9047e+06	1.11511e+06	1.32406e+06
CNC06460	659280	2.0639e+06	1.22031e+06	1.3145e+06
CND03340	1405300	1.60075e+06	936741	1.31426e+06
CNA01530	917260	1.90449e+06	1.11482e+06	1.31219e+06
CND01650	1091200	1.79479e+06	1.04504e+06	1.31034e+06
CNA05180	2895000	664469	364515	1.30799e+06
CNG00630	1971800	1.25439e+06	695554	1.30725e+06
CNI01960	2795300	717193	397285	1.30326e+06
CNN01010	1143200	1.75313e+06	1.0132e+06	1.30318e+06
CNA00990	1069400	1.78818e+06	1.04136e+06	1.29965e+06
CNH02900	1239400	1.68468e+06	973131	1.29907e+06
CNC04730	749110	1.98045e+06	1.15469e+06	1.29475e+06
CNI01200	1025300	1.80365e+06	1.05104e+06	1.29333e+06
CNI03670	656390	2.02517e+06	1.18431e+06	1.28862e+06
CNI01170	530020	2.08619e+06	1.22215e+06	1.27945e+06
CNA07550	1166600	1.6437e+06	963278	1.25786e+06
CNC05020	823750	1.86597e+06	1.0823e+06	1.25734e+06
CNA04360	2296900	923917	527842	1.24955e+06
CNG01110	1204700	1.59986e+06	933238	1.24593e+06
CND04840	403110	2.09704e+06	1.22631e+06	1.24215e+06
CNH02370	958030	1.74761e+06	1.00575e+06	1.23713e+06
CNL05600	960930	1.72491e+06	996842	1.22756e+06
CNN00080	1090700	1.63157e+06	959185	1.22715e+06
CNF02800	541890	1.97908e+06	1.15237e+06	1.22445e+06
CNF00860	1159700	1.58602e+06	926666	1.22413e+06
CNB05630	1733500	1.24116e+06	692689	1.22245e+06
CNB04330	1199700	1.55479e+06	897429	1.21731e+06
CNH03620	1516000	1.35625e+06	769765	1.21401e+06
CNM01135	2091500	980030	562732	1.21142e+06
CNF04620	1962100	1.04453e+06	595589	1.20074e+06
CNF01040	605370	1.89508e+06	1.09759e+06	1.19935e+06
CNA03580	2097300	954803	543279	1.19846e+06
CND06120	2111500	939599	536562	1.19589e+06
CNK00290	997910	1.61936e+06	955594	1.19096e+06
CNA01580	2126100	912054	525103	1.18775e+06
CNA00740	2043500	966599	551854	1.18732e+06
CNH03390	1074300	1.57354e+06	912565	1.1868e+06
CNF03760	2077300	938099	532188	1.18253e+06
CNH00330	837750	1.7127e+06	990745	1.1804e+06
CNB03870	2197600	837737	485810	1.17372e+06
CNE00570	596620	1.84388e+06	1.07698e+06	1.17249e+06
CNE04270	1240100	1.44666e+06	822685	1.16981e+06
CNB03570	1913800	1.00389e+06	580085	1.16593e+06
CNI00950	2436000	667285	370912	1.15807e+06
CND01230	2693500	496554	262015	1.15069e+06
CNH01520	462870	1.89331e+06	1.09459e+06	1.15026e+06
CNC04840	215070	2.02967e+06	1.20521e+06	1.14998e+06
CNC02405	2318700	725102	405279	1.14969e+06
CND00950	2344700	708330	394440	1.14916e+06
CNA04400	437380	1.89604e+06	1.10543e+06	1.14628e+06
CNG03630	1226900	1.40718e+06	804548	1.14621e+06
CNB00400	1677200	1.11741e+06	635821	1.14348e+06
CNE03340	1241400	1.39191e+06	788734	1.14068e+06
CNC04700	512210	1.81893e+06	1.05743e+06	1.12952e+06
CNM02190	688550	1.71154e+06	987164	1.12909e+06
CNK01650	199550	2.00526e+06	1.17821e+06	1.12767e+06
CNA07260	1739600	1.04637e+06	595734	1.12723e+06
CNM01030	543600	1.78559e+06	1.03265e+06	1.12061e+06
CNB00420	2903900	300861	147620	1.11746e+06
CNC05650	807500	1.60034e+06	934699	1.11418e+06
CNA07970	135190	2.00867e+06	1.1785e+06	1.10745e+06
CND01020	1316600	1.25909e+06	701786	1.09249e+06
CNL04980	1851500	895691	515764	1.08765e+06
CNB02240	534880	1.72436e+06	995197	1.08481e+06
CNN01620	2193500	680253	379642	1.08447e+06
CNA01350	1345500	1.21553e+06	688886	1.0833e+06
CNF02850	1268700	1.26939e+06	706645	1.08158e+06
CNI01970	3052600	118260	65608.7	1.07882e+06
CNL04250	828980	1.53079e+06	871395	1.07706e+06
CNI04180	1400800	1.16596e+06	663123	1.07663e+06
CNM02200	708570	1.5865e+06	932831	1.07597e+06
CNE03750	2847600	255255	122689	1.07518e+06
CNC06250	887040	1.47605e+06	850490	1.07119e+06
CNA01420	947920	1.44434e+06	820236	1.07083e+06
CNK01580	265310	1.85765e+06	1.0822e+06	1.06839e+06
CND02550	189760	1.89508e+06	1.10475e+06	1.0632e+06
CNI02760	872800	1.4667e+06	839864	1.05979e+06
CNA00450	2290000	563930	321796	1.05858e+06
CNF02080	991380	1.39082e+06	780818	1.05434e+06
CNF02940	1592700	988757	574617	1.05202e+06
CNA06600	892710	1.43868e+06	819172	1.05019e+06
CNA05490	924640	1.41557e+06	807142	1.04912e+06
CNB04040	670410	1.55663e+06	897487	1.04151e+06
CNB04540	1632000	949213	541421	1.04088e+06
CNG00960	1713600	892691	510693	1.03899e+06
CNE02080	669240	1.55295e+06	890122	1.03744e+06
CNB01720	620490	1.56863e+06	905694	1.03161e+06
CNG03140	1462200	1.03846e+06	592598	1.03109e+06
CND00160	2340700	477933	254359	1.02433e+06
CND02740	952210	1.35059e+06	765517	1.02277e+06
CND00620	853230	1.40643e+06	803581	1.02108e+06
CNK02380	128050	1.83863e+06	1.06962e+06	1.0121e+06
CNC03120	720410	1.47066e+06	844838	1.01197e+06
CNE01670	1696200	836305	479220	1.00391e+06
CNA02540	876560	1.35966e+06	769833	1.00202e+06
CNA03170	1679600	839441	486294	1.00178e+06
CNC02700	1408000	990598	575159	991252
CND00490	1299900	1.0658e+06	605296	990333
CNC05350	876250	1.33566e+06	755868	989260
CND02480	409090	1.60648e+06	945868	987144
CNA01020	1291800	1.06342e+06	604319	986511
CNB05220	2248700	456047	244401	983049
CNI03700	2035400	572746	329829	979325
CNL06580	1675100	804669	455731	978500
CNA06680	1257300	1.05817e+06	603573	973013
CNM02150	1152700	1.10221e+06	621497	958802
CNG04020	822870	1.30866e+06	743915	958482
CNJ01740	489550	1.50782e+06	861881	953083
CNK02770	439990	1.53584e+06	875595	950475
CNJ01990	784250	1.30791e+06	739696	943952
CNG00900	266470	1.61186e+06	949903	942745
CNF03430	2104100	472568	250478	942382
CNG02080	1812400	646081	355815	938098
CNB05100	1444400	864055	493582	934012
CNC03850	1015800	1.13132e+06	649176	932100
CNJ00140	301230	1.57545e+06	914462	930382
CNG01660	910270	1.19432e+06	680882	928491
CNE04680	545690	1.41571e+06	808952	923449
CNN01460	1058300	1.0883e+06	619978	922193
CND03590	1355200	894122	513761	921028
CNF02140	1972300	511874	273967	919380
CNN00213	2057300	446086	240113	914500
CNK01640	60919	1.69197e+06	981938	911610
CND04960	1581900	734648	414570	910373
CNF00140	528490	1.40418e+06	796748	909807
CNB01520	2150700	367603	196310	904871
CNL05350	637640	1.32271e+06	750612	903653
CNA06250	1858600	541007	300727	900111
CNI00980	814120	1.19528e+06	684366	897921
CNB04810	223700	1.56836e+06	899577	897213
CND04330	624490	1.318e+06	748715	897069
CNC05890	1238000	903872	519268	887047
CNG01720	1833200	535519	289413	886044
CNA01840	1574100	697285	383329	884905
CNC05755	1015700	1.03621e+06	591853	881255
CNM00700	66813	1.60559e+06	943787	872063
CNE05050	593320	1.29066e+06	721027	868336
CNC02250	1147000	925077	528878	866985
CNF03370	1019900	999530	579485	866305
CNL05180	933030	1.05714e+06	602944	864372
CNK00360	1791200	514485	278458	861381
CNB02480	762850	1.153e+06	660974	858943
CND04930	528210	1.29843e+06	732785	853143
CNM02490	148980	1.52916e+06	867940	848693
CNK02730	236130	1.45743e+06	826672	840078
CND02660	815440	1.08646e+06	616745	839549
CNJ02200	981560	971917	561348	838275
CNF00460	469910	1.30212e+06	733231	835086
CNG00980	516150	1.27157e+06	706800	831507
CNE03170	872750	1.02755e+06	589956	830086
CNC01740	1116900	867123	496166	826730
CND05240	1332400	729670	411193	824421
CNK03270	346260	1.3465e+06	763078	818613
CNE00670	158260	1.46227e+06	832237	817590
CNL04060	1522500	589675	336526	816234
CND03820	859090	1.00621e+06	582117	815806
CNK03070	823530	1.02742e+06	587324	812757
CNC02330	640380	1.14216e+06	650057	810867
CNM01210	362270	1.31405e+06	747070	807796
CNJ02230	325030	1.3375e+06	756313	806282
CNF03650	555800	1.18457e+06	672878	804417
CNA05820	174560	1.42123e+06	811671	802486
CNL04120	1069200	840532	487920	799218
CND03850	1253300	729602	409189	797364
CNG04650	807160	995439	576504	793034
CNN02220	538290	1.168e+06	664110	790135
CNF03420	268420	1.34384e+06	757329	789864
CNE03020	306550	1.31493e+06	747525	789670
CNM01270	2023200	222890	115614	787235
CNN02370	1602600	492238	261502	785446
CNB03020	160740	1.40105e+06	792480	784755
CNC06690	1198000	736557	417357	783971
CNM01940	366160	1.27368e+06	709316	783054
CNB04850	1466200	555482	318477	780053
CNK01590	822310	958758	544982	775350
CNM00860	1616600	433950	233222	761257
CNH00650	239960	1.30668e+06	736076	760907
CND05430	825360	926713	528917	760330
CNL04860	141380	1.36157e+06	777798	760249
CNK01090	1289300	626956	347385	754547
CNC06780	1868300	264787	127693	753593
CNK00780	1171100	699671	384045	751605
CNC01680	589180	1.05919e+06	604135	750834
CNJ01110	574950	1.06635e+06	607735	749677
CNA06890	825760	900122	518629	748170
CNI03590	1474600	503685	264686	747657
CNC00090	1003300	783942	446856	744700
CNB02690	728190	957190	543763	743047
CNF00120	1667200	365749	195352	742767
CNN00550	1236400	639201	351479	742360
CNE01320	279580	1.23809e+06	692108	736594
CNF04030	693590	966190	549454	736411
CNC04470	393020	1.15069e+06	656900	733535
CNA06000	204470	1.2835e+06	710768	732914
CNL04100	1512700	444750	239252	732234
CNG02730	286420	1.2008e+06	688111	725110
CNA06440	776590	877623	497734	717316
CNB04800	1537000	389196	210595	712264
CNA06840	84665	1.29653e+06	725449	702213
CNK01040	476800	1.03519e+06	591408	701132
CNB04500	722290	880486	500202	700993
CNG00030	1842400	170397	88675.4	700491
CNK01230	1377800	470447	249491	699246
CNA02000	828320	808624	456767	697903
CNI03270	335750	1.11332e+06	635588	694887
CNH03090	1026300	671730	373080	690370
CNF02320	1084100	635240	351208	690183
CNA05725	1584200	327240	154849	688763
CNI03340	983830	694898	382971	687233
CND00740	708660	849737	489053	682483
CNC06640	634020	893236	510993	679416
CNI03950	1414200	401537	218734	678157
CNE05340	403220	1.03587e+06	591756	676949
CNM00810	755500	793624	451453	666859
CNJ01090	1209600	512801	274093	665498
CNC07010	147190	1.18191e+06	664836	664646
CNC02410	1089600	570584	328532	662905
CNB01650	543120	911713	524194	659676
CNB00830	620300	864396	493814	659503
CNL06640	1289600	445561	239774	658312
CNN02270	1544100	284518	141445	656688
CND03080	237480	1.09403e+06	620142	650550
CNI03450	556380	884714	508728	649941
CNB00990	118540	1.1663e+06	663965	649602
CNG00230	598250	853828	491608	647895
CNF02400	505110	908509	523681	645766
CNC04980	437810	944644	540569	641008
CNH03140	633760	818987	468390	640379
CNK00610	116410	1.12887e+06	648944	631408
CNC01060	511950	879736	498450	630045
CND05790	321270	992439	575536	629748
CNF00420	332190	983030	569303	628174
CND02380	470510	897463	516122	628032
CNH03250	682600	768534	430684	627273
CNH01640	1132300	488092	257592	625995
CNC04740	361170	965985	546008	624388
CNJ01120	102980	1.12676e+06	640573	623436
CNN00350	901520	621884	345246	622883
CNH01590	633380	781351	437091	617274
CNG03090	119660	1.09928e+06	620636	613191
CNE00420	583580	801465	454212	613085
CNI00720	448360	881032	504838	611410
CNC04280	795870	665206	369509	610195
CNI00900	168150	1.05544e+06	602005	608531
CNB03290	87118	1.10426e+06	630430	607268
CNH00490	411600	888395	508728	602908
CNN00480	406980	890713	509928	602541
CNL04930	634670	748352	419487	600836
CNJ02350	43992	1.12014e+06	636537	600224
CNG02720	624260	749579	420842	598227
CNH02750	560360	784215	448860	597812
CNL05360	588400	770306	431787	596831
CNJ01800	105330	1.07098e+06	608751	595021
CNA05980	740910	665165	369490	591855
CNI03790	839510	587159	335723	587464
CNJ01600	286510	937485	529778	584591
CNB02790	430030	837464	485210	584235
CNA02800	1348400	265946	131970	582105
CNA04100	485410	799488	453157	579351
CNB03210	695020	657201	360537	570920
CNC06425	937530	502192	263360	567694
CNE02200	1038100	428080	227522	564567
CNA06970	808200	563473	319860	563845
CNN01670	1197500	329068	161469	562679
CNB04450	433220	796692	451463	560458
CNA02130	408510	810601	459476	559529
CNH02400	1080800	385583	208882	558422
CNA00820	376150	823624	468419	556064
CNA02830	196780	936463	529226	554156
CNK02080	97660	986848	574471	552993
CNF03020	1346100	202299	107146	551848
CNJ03240	1516400	75530.6	48879.1	546937
CNC03740	549720	705534	384597	546617
CNG00950	982060	425666	226777	544834
CND05640	324360	830714	471864	542313
CNK03140	221530	883623	506560	537238
CNC00720	497020	711125	394991	534379
CNE04290	221850	880418	499573	533947
CNB04130	317000	818101	463377	532826
CNH00370	243220	841010	488472	524234
CNN00970	257970	830851	474236	521019
CNA04750	637040	586743	335316	519700
CNM01790	367800	761102	426068	518323
CNM01550	117820	910963	523758	517514
CNH02490	188070	867123	496098	517097
CNB01730	105810	918463	526342	516872
CNB04320	921510	386687	209995	506064
CNM01910	148860	871827	496485	505724
CNI03350	361520	732125	413060	502235
CNJ00770	549910	603904	338888	497567
CNA05920	299810	757488	425816	494371
CNC06190	704600	509276	268025	493967
CNG00360	436910	671240	371725	493292
CNH02100	345040	728989	405705	493245
CND02340	664620	521828	286065	490838
CNK00240	1124000	221301	113814	486372
CNI02500	981870	315363	153175	483469
CNB05050	397710	674949	373564	482074
CND00450	330570	711330	396617	479506
CNM02350	790460	417962	224473	477632
CNM00890	205140	782101	440817	476020
CNF04280	1175800	156598	79665.1	470688
CNN01165	823690	380728	205011	469810
CNE01000	236440	750943	421403	469595
CNA00830	545290	541042	302062	462798
CNF02770	145650	788510	449343	461168
CNF04060	139060	793079	451318	461152
CNI03540	840550	357138	183893	460527
CNJ02510	802120	372267	199165	457851
CNC06060	1085500	186229	101300	457676
CNG02830	142870	782306	442937	456038
CNM00100	851380	339772	168457	453203
CNL06730	177020	754011	425129	452053
CNM01050	921170	287586	143129	450629
CNG02100	851350	333356	164218	449641
CNE02690	417460	589907	336836	448068
CNE04190	387260	611970	342856	447362
CNB03850	650000	442568	236745	443104
CNE04900	176190	735875	416786	442950
CNE03900	712630	397419	217950	442666
CNH01120	805720	344592	175280	441864
CNL06010	507290	528346	289075	441570
CNM01770	384170	598395	338094	440220
CND04380	441940	558278	319686	439968
CNE03830	447980	555135	316647	439921
CNE03870	826510	329109	161740	439120
CNH02980	173790	721284	405066	433380
CNK01740	376890	583198	334523	431537
CNF02730	387530	575166	330022	430906
CNH02260	350380	602663	338791	430611
CNC00570	444160	543121	303679	430320
CNC03160	843400	297677	146410	429162
CNE02790	360650	584309	335074	426678
CNB00340	76639	765602	429707	423982
CNK02510	86527	757079	425642	423083
CND01320	182420	692648	382391	419153
CNA07390	588440	431864	231054	417119
CNB00800	451480	515924	280877	416094
CND02830	727090	344449	174989	415510
CNJ01290	388000	549707	307105	414937
CNG03710	681580	363601	194558	413247
CNA03110	636540	389946	212734	413073
CNB05320	277880	614568	343678	412042
CNG00910	226310	644601	353076	407996
CNA00770	812120	267712	133393	404408
CNF01090	186540	664135	361621	404099
CNB01890	323250	563719	321622	402863
CNF00940	89378	715625	396724	400576
CND03015	234330	617868	344075	398758
CNB03540	694120	333936	164314	397457
CNE02120	195780	640067	352437	396095
CNJ02960	990460	126550	68402.7	395138
CNH02020	435630	489538	259121	394763
CNC03240	130780	677492	375132	394468
CNE04560	506650	433050	233087	390929
CNN00910	162320	650826	356598	389915
CNA07650	553430	391514	213798	386248
CNI03030	546910	390512	213440	383621
CNI04280	69382	692580	382362	381441
CNC00800	723000	273446	134922	377123
CNH02830	99392	664599	365512	376501
CNH02360	693250	288036	143942	375076
CNC01800	516610	391821	215376	374602
CNI01890	358670	500310	262537	373839
CNC04680	228830	566405	325987	373741
CNN01370	457360	431284	230019	372888
CNI02030	352930	501279	263070	372426
CNC03790	309710	517608	284274	370531
CNA07000	135780	626363	345943	369362
CNN01640	433240	434359	234742	367447
CNB03330	649310	301850	148375	366511
CNE04010	491210	392210	215482	366301
CNG02050	396040	456197	245068	365769
CNA04760	461000	413462	222547	365670
CNG03130	264440	539310	291010	364920
CND05940	515370	373031	199204	362535
CNI00120	753450	204835	107494	355260
CNA01490	252590	524474	288426	355163
CNE00620	430080	411600	221522	354401
CNK01130	76866	634190	349640	353565
CNA00950	74295	632070	348721	351695
CNI03440	566840	328120	158662	351207
CNH01290	484090	369335	198381	350602
CNM00850	562220	327302	156949	348824
CNJ00610	229660	527501	288852	348671
CNL05710	178810	551276	311286	347124
CNL06470	641950	265891	127954	345265
CNI01580	723520	189331	105588	339480
CND04590	219690	514281	276793	336921
CNG00660	459310	362763	188113	336728
CNB01990	87087	581630	332984	333900
CNC04150	407390	383564	206395	332450
CNA06750	183670	521208	285407	330095
CNI00790	353870	412616	222276	329588
CNN01930	293710	451186	242378	329091
CND05260	261930	472984	251736	328883
CNA01870	399610	378758	201536	326635
CNI00800	780660	128241	69161.5	326021
CND02320	292970	445166	239736	325957
CNJ00100	121050	541185	302885	321707
CNA05110	160620	517362	283500	320494
CNG01510	279060	440345	236600	318668
CNN00360	170550	511478	270589	317539
CNG04480	517480	285998	142084	315187
CND05550	182860	497740	262179	314260
CNL05330	571510	247455	119495	312820
CNI01900	377810	363526	193378	311571
CNG00780	266200	432743	232680	310541
CNH00285	223350	461911	245852	310371
CNB05710	414570	342349	170828	309249
CNF03870	393870	354165	178532	308855
CNA04570	191600	478643	254737	308326
CND02870	66782	540462	292501	299915
CNC04060	126240	504763	267928	299644
CNC06820	640020	170281	87841.1	299381
CNH00210	283970	395517	216789	298759
CNC06350	180040	466738	248127	298302
CNB04170	144210	488058	256295	296188
CNH03280	565840	205163	107920	292974
CND02150	519230	235619	118973	291274
CNC00470	477420	262380	125447	288416
CND05200	237080	405178	221434	287897
CNN00400	424720	287900	143158	285259
CNH02450	793770	30694.3	26074.7	283513
CNC02980	438060	274864	136954	283293
CNF02110	159670	448084	241845	283200
CNK02750	591860	149814	77429.5	273034
CNC00600	252160	367787	198043	272663
CNJ03180	45151	503031	264608	270930
CNH02515	99772	465565	246404	270580
CNM00160	259410	360356	187793	269186
CNC02160	226390	373344	200743	266826
CNA01450	522110	178327	97680.8	266039
CNJ01250	245800	357826	185084	262903
CNC01470	91116	453804	242755	262559
CNM01900	455830	207849	108927	257535
CNM02360	489450	175456	91038.8	251982
CNJ01410	196720	363492	193213	251142
CNN02250	556830	122180	68213	249074
CNE03630	59482	443557	239010	247350
CND03320	160500	376624	201517	246214
CNA07580	238090	332647	164140	244959
CNK03160	349060	259687	125370	244706
CNJ01510	133490	385214	208776	242493
CNJ02890	501620	147475	75225.8	241440
CNI02010	204750	342622	170837	239403
CNH02550	318320	266444	132803	239189
CNA04110	171370	359019	186739	239043
CNI02880	126370	383830	206550	238917
CNC06750	484070	149227	76152.9	236483
CNE04580	338160	251307	119728	236398
CNK00100	123810	379999	202572	235460
CNF04330	79171	404789	220602	234854
CNE03320	115200	380224	203878	233101
CNN01730	229910	305934	149826	228557
CNC02690	453990	151491	78303.4	227928
CNH01300	83683	388119	210072	227291
CNL04960	268270	276009	137545	227275
CNE03730	511620	106976	59842.5	226146
CNJ01670	159170	343365	173209	225248
CND01670	332810	220558	113398	222255
CNE05360	540410	71126.2	45373.7	218970
CNA04720	399430	168727	87187.9	218448
CNC00680	244580	272423	134187	217063
CNC00520	138440	340965	169908	216438
CNC06620	230430	259476	124450	204785
CNA06010	340450	174781	90439.7	201890
CNE01140	280980	205415	108859	198418
CNA00930	244660	232469	117937	198355
[truncated: 65 more rows]

## Sheet: C. deuterogattii
Table S3: Proteomic of Cryptococcus Evs (Rizzo et al)
Cryptococcus deuterogattii R265
	iBAQ 1	IBAQ2	IBAQ3	mean
CNBG_1155	70057000000	6.04099e+10	6.06545e+10	6.37071e+10
CNBG_5365	12524000000	1.3333e+10	1.13594e+10	1.24055e+10
CNBG_2366	7293300000	5.39952e+09	8.37336e+09	7.02206e+09
CNBG_5182	5963200000	6.41802e+09	6.93305e+09	6.43809e+09
CNBG_9064	4376900000	5.7931e+09	6.8997e+09	5.6899e+09
CNBG_3648	2405700000	7.68001e+09	5.22962e+09	5.10511e+09
CNBG_0840	3554200000	5.81755e+09	4.64047e+09	4.67074e+09
CNBG_3432	4495900000	4.02874e+09	3.38474e+09	3.96979e+09
CNBG_3374	2403700000	3.94748e+09	4.04864e+09	3.4666e+09
CNBG_5817	2498900000	2.42515e+09	2.6973e+09	2.54045e+09
CNBG_5911	2262500000	2.48181e+09	1.62947e+09	2.1246e+09
CNBG_5332	1252000000	1.48191e+09	2.26097e+09	1.66496e+09
CNBG_1745	1752000000	1.4096e+09	1.22233e+09	1.46131e+09
CNBG_4970	1169900000	1.25679e+09	1.54496e+09	1.32388e+09
CNBG_0806	786220000	1.60417e+09	1.51234e+09	1.30091e+09
CNBG_4796	832500000	1.57562e+09	1.44383e+09	1.28399e+09
CNBG_2105	1819500000	1.04308e+09	9.40974e+08	1.26785e+09
CNBG_3188	883020000	1.41024e+09	1.39688e+09	1.23005e+09
CNBG_1782	569570000	1.47328e+09	1.58586e+09	1.20957e+09
CNBG_3465	2772200000	2.16408e+08	4.01561e+08	1.13006e+09
CNBG_9112	902890000	1.10048e+09	1.10936e+09	1.03757e+09
CNBG_2316	1005000000	8.19277e+08	1.23828e+09	1.02085e+09
CNBG_5461	1711100000	6.86738e+08	6.48439e+08	1.01543e+09
CNBG_5412	888620000	9.92228e+08	1.00409e+09	9.61647e+08
CNBG_1499	719640000	8.74624e+08	1.19458e+09	9.29616e+08
CNBG_4805	1279000000	5.29864e+08	4.36454e+08	7.48439e+08
CNBG_5038	568390000	8.03727e+08	8.70017e+08	7.47378e+08
CNBG_1576	495250000	5.13992e+08	1.20004e+09	7.36426e+08
CNBG_0599	489730000	7.61866e+08	9.27035e+08	7.2621e+08
CNBG_1981	1061100000	4.03752e+08	7.03814e+08	7.22889e+08
CNBG_5058	663250000	7.44823e+08	7.36653e+08	7.14909e+08
CNBG_2876	1038400000	4.79612e+08	6.14146e+08	7.1072e+08
CNBG_9173	838330000	6.01331e+08	4.96317e+08	6.45326e+08
CNBG_9613	978280000	4.45248e+08	4.61503e+08	6.28343e+08
CNBG_1160	656340000	5.42749e+08	6.20973e+08	6.06687e+08
CNBG_4145	1090700000	1.81795e+08	3.65561e+08	5.46019e+08
CNBG_4316	569980000	6.57893e+08	3.63728e+08	5.30534e+08
CNBG_1212	534770000	5.57859e+08	4.58295e+08	5.16975e+08
CNBG_3456	768900000	3.20879e+08	3.72941e+08	4.87573e+08
CNBG_4420	456950000	6.13572e+08	3.33417e+08	4.6798e+08
CNBG_3874	288390000	6.80837e+08	4.33167e+08	4.67465e+08
CNBG_5735	236240000	6.08433e+08	5.45924e+08	4.63532e+08
CNBG_0085	725240000	4.0958e+08	2.38534e+08	4.57785e+08
CNBG_2968	495550000	3.80823e+08	4.87989e+08	4.54787e+08
CNBG_4465	429070000	4.4579e+08	4.81999e+08	4.52286e+08
CNBG_0225;CNBG_3023	426250000	4.30796e+08	4.7985e+08	4.45632e+08
CNBG_4258	107310000	5.74434e+08	6.29507e+08	4.37084e+08
CNBG_9657	451700000	4.4863e+08	4.0665e+08	4.3566e+08
CNBG_5454	486120000	4.09346e+08	3.71092e+08	4.22186e+08
CNBG_4942	383280000	4.12391e+08	4.69878e+08	4.2185e+08
CNBG_4553	391590000	3.91819e+08	4.2457e+08	4.0266e+08
CNBG_0560	292780000	4.09024e+08	5.04756e+08	4.02187e+08
CNBG_0679	260470000	4.339e+08	5.01232e+08	3.98534e+08
CNBG_0394	518250000	3.55859e+08	3.14074e+08	3.96061e+08
CNBG_1702	293490000	4.42495e+08	4.45273e+08	3.93753e+08
CNBG_1274	305670000	3.27116e+08	5.44375e+08	3.92387e+08
CNBG_2946	11938000	9.1732e+08	2.42454e+08	3.9057e+08
CNBG_4441	252800000	4.83742e+08	3.84572e+08	3.73705e+08
CNBG_0408	252220000	4.0141e+08	4.41195e+08	3.64942e+08
CNBG_1119	295020000	3.78305e+08	3.4685e+08	3.40058e+08
CNBG_10088	369840000	3.60398e+08	2.86624e+08	3.38954e+08
CNBG_1811	320290000	2.67685e+08	4.18834e+08	3.35603e+08
CNBG_4847	320960000	2.99267e+08	3.79484e+08	3.33237e+08
CNBG_2296	471170000	2.5685e+08	2.56218e+08	3.28079e+08
CNBG_4071	593000000	2.18912e+08	1.67657e+08	3.26523e+08
CNBG_4823	356070000	2.81858e+08	3.30588e+08	3.22839e+08
CNBG_3733	298090000	3.82565e+08	2.6845e+08	3.16368e+08
CNBG_3303	182200000	3.66679e+08	3.46297e+08	2.98392e+08
CNBG_0269	265730000	2.04446e+08	4.01972e+08	2.90716e+08
CNBG_0463	238350000	1.9897e+08	4.32109e+08	2.89809e+08
CNBG_3493	340120000	2.25794e+08	2.90748e+08	2.85554e+08
CNBG_1015	204490000	1.97315e+08	3.81617e+08	2.61141e+08
CNBG_3047	163290000	3.10849e+08	3.04276e+08	2.59472e+08
CNBG_5036	196770000	2.66059e+08	2.94367e+08	2.52399e+08
CNBG_10179	309030000	2.53555e+08	1.69522e+08	2.44036e+08
CNBG_5414	224320000	3.3025e+08	1.70833e+08	2.41801e+08
CNBG_5859	134540000	2.8401e+08	3.06362e+08	2.41637e+08
CNBG_2461	220950000	2.40143e+08	2.61386e+08	2.40826e+08
CNBG_1135	202010000	2.237e+08	2.85454e+08	2.37055e+08
CNBG_5108	132670000	3.18302e+08	2.47195e+08	2.32722e+08
CNBG_1362	79161000	3.24203e+08	2.92613e+08	2.31992e+08
CNBG_6067	175050000	2.7483e+08	2.44713e+08	2.31531e+08
CNBG_0335	151920000	3.91556e+08	1.50504e+08	2.31327e+08
CNBG_5804	177330000	2.53379e+08	2.57546e+08	2.29418e+08
CNBG_6150	21403000	2.4578e+08	4.09968e+08	2.25717e+08
CNBG_1117	318920000	1.60374e+08	1.71086e+08	2.16793e+08
CNBG_6127	188990000	2.60993e+08	1.98552e+08	2.16178e+08
CNBG_1839	216650000	2.71491e+08	1.56934e+08	2.15025e+08
CNBG_0025	37333000	3.47103e+08	2.54385e+08	2.1294e+08
CNBG_3655	267910000	1.79847e+08	1.68526e+08	2.05428e+08
CNBG_9380	142590000	2.35604e+08	2.32055e+08	2.03416e+08
CNBG_4049	137630000	2.53409e+08	2.07197e+08	1.99412e+08
CNBG_3587	233990000	1.81912e+08	1.81074e+08	1.98992e+08
CNBG_5119	149460000	1.9569e+08	2.30206e+08	1.91785e+08
CNBG_2614	161020000	2.16145e+08	1.82749e+08	1.86638e+08
CNBG_5765	179470000	1.92029e+08	1.86842e+08	1.86114e+08
CNBG_2009	140190000	1.72102e+08	2.37665e+08	1.83319e+08
CNBG_3290	380430000	8.9133e+07	7.10167e+07	1.80193e+08
CNBG_4834	291170000	1.17634e+08	1.27728e+08	1.78844e+08
CNBG_5572	177910000	1.60491e+08	1.97778e+08	1.78726e+08
CNBG_5498	132650000	2.62618e+08	1.34581e+08	1.76616e+08
CNBG_9219	271990000	1.36652e+08	8.18388e+07	1.63494e+08
CNBG_9572	127620000	1.77885e+08	1.7943e+08	1.61645e+08
CNBG_9365	180690000	1.40701e+08	1.59202e+08	1.60198e+08
CNBG_3703	151080000	1.56376e+08	1.69774e+08	1.59077e+08
CNBG_0031	440240000	9.54027e+06	2.59363e+07	1.58572e+08
CNBG_5422	161550000	1.44322e+08	1.68178e+08	1.58017e+08
CNBG_0626	221560000	1.61003e+08	9.1376e+07	1.5798e+08
CNBG_2122	87868000	1.36585e+08	2.43354e+08	1.55936e+08
CNBG_6126;CNBG_5663	219060000	9.30981e+07	1.47787e+08	1.53315e+08
CNBG_5941	186030000	1.76348e+08	9.69072e+07	1.53095e+08
CNBG_4710	61573000	2.49851e+08	1.38914e+08	1.50112e+08
CNBG_4789	232750000	8.12059e+07	1.35063e+08	1.49673e+08
CNBG_1866	122320000	1.60125e+08	1.60419e+08	1.47621e+08
CNBG_3378	126620000	1.7175e+08	1.27471e+08	1.41947e+08
CNBG_1643	190040000	1.22892e+08	1.12445e+08	1.41792e+08
CNBG_1654	69698000	1.75923e+08	1.74689e+08	1.40104e+08
CNBG_1697	200510000	6.3943e+07	1.42615e+08	1.35689e+08
CNBG_9684	211530000	9.14743e+07	1.01519e+08	1.34841e+08
CNBG_4501	229750000	8.87245e+07	6.54429e+07	1.27972e+08
CNBG_5704	28050000	1.97798e+08	1.56549e+08	1.27466e+08
CNBG_0841	147810000	1.26417e+08	1.06574e+08	1.26934e+08
CNBG_2342	176500000	1.08684e+08	9.46362e+07	1.26607e+08
CNBG_4924	168460000	1.33582e+08	7.56502e+07	1.25897e+08
CNBG_2285	140860000	1.04677e+08	1.29761e+08	1.25099e+08
CNBG_1151	142390000	1.17997e+08	1.1104e+08	1.23809e+08
CNBG_2144	81553000	1.47298e+08	1.39386e+08	1.22746e+08
CNBG_3411	211560000	9.19853e+07	5.73943e+07	1.20313e+08
CNBG_2140	84678000	1.10538e+08	1.55172e+08	1.16796e+08
CNBG_3500	83079000	1.59554e+08	1.06062e+08	1.16232e+08
CNBG_5635	160460000	9.68347e+07	8.58006e+07	1.14365e+08
CNBG_3813	187140000	9.97851e+07	5.20164e+07	1.1298e+08
CNBG_2318	17074000	1.18246e+08	2.02945e+08	1.12755e+08
CNBG_0833	103460000	1.10497e+08	1.2351e+08	1.12489e+08
CNBG_0793	93199000	1.21096e+08	1.05284e+08	1.06527e+08
CNBG_0787	68900000	1.38752e+08	1.0827e+08	1.05307e+08
CNBG_5853	174600000	8.38355e+07	5.32206e+07	1.03885e+08
CNBG_0148	86036000	6.52944e+07	1.49592e+08	1.00308e+08
CNBG_5375	100940000	8.10741e+07	1.07638e+08	9.65506e+07
CNBG_9511	94645000	1.02955e+08	8.74995e+07	9.50332e+07
CNBG_2800	80880000	1.03197e+08	1.00714e+08	9.49303e+07
CNBG_1302	107710000	4.3371e+07	1.33021e+08	9.47006e+07
CNBG_0080	62058000	1.03129e+08	1.10281e+08	9.18229e+07
CNBG_2195	73691000	8.92516e+07	1.10387e+08	9.111e+07
CNBG_5900	84978000	7.65087e+07	1.09607e+08	9.03645e+07
CNBG_2680	71184000	8.60143e+07	1.09366e+08	8.88549e+07
CNBG_3974	60750000	1.12623e+08	9.20319e+07	8.84683e+07
CNBG_1912	47472000	1.10392e+08	1.04602e+08	8.74885e+07
CNBG_3879	61982000	6.41977e+07	1.36034e+08	8.74047e+07
CNBG_9323	73233000	8.86323e+07	9.86044e+07	8.68232e+07
CNBG_3641	96352000	1.03226e+08	6.07177e+07	8.67652e+07
CNBG_4692	65760000	1.11324e+08	8.21864e+07	8.64236e+07
CNBG_0896	70085000	8.96543e+07	8.87938e+07	8.28444e+07
CNBG_3989	90005000	8.36115e+07	7.44982e+07	8.27049e+07
CNBG_3511	123360000	7.1302e+07	4.93141e+07	8.13254e+07
CNBG_1262	44065000	1.1468e+08	8.39185e+07	8.08879e+07
CNBG_1017	104690000	7.10429e+07	6.51679e+07	8.03003e+07
CNBG_5810	13960000	1.02844e+08	1.18665e+08	7.84896e+07
CNBG_4422	80403000	9.12415e+07	6.13087e+07	7.76511e+07
CNBG_9631	101010000	7.38204e+07	5.63702e+07	7.70669e+07
CNBG_2284	127000000	5.68665e+07	4.61139e+07	7.66601e+07
CNBG_1672	62121000	7.44003e+07	9.00138e+07	7.55117e+07
CNBG_2132	95831000	5.33729e+07	7.65573e+07	7.52537e+07
CNBG_6066	14312000	8.97582e+07	1.18499e+08	7.41898e+07
CNBG_1574	29764000	9.12693e+07	1.00818e+08	7.39506e+07
CNBG_5762	97700000	5.91316e+07	6.44362e+07	7.37559e+07
CNBG_0589	44155000	7.32597e+07	1.00276e+08	7.25637e+07
CNBG_5623	76520000	7.43959e+07	6.63563e+07	7.24241e+07
CNBG_0433	100140000	7.55731e+07	3.90546e+07	7.15892e+07
CNBG_4370	55963000	6.6315e+07	9.05669e+07	7.09483e+07
CNBG_9225	49657000	8.07724e+07	8.19099e+07	7.07798e+07
CNBG_6200	59523000	7.14279e+07	7.69556e+07	6.93022e+07
CNBG_1744	9588300	8.56951e+07	1.08801e+08	6.8028e+07
CNBG_4013	47620000	6.21142e+07	9.29674e+07	6.75672e+07
CNBG_3266	58694000	6.2713e+07	7.93782e+07	6.69284e+07
CNBG_5013	107460000	4.35979e+07	4.63304e+07	6.57961e+07
CNBG_2090	74291000	5.95343e+07	6.34201e+07	6.57484e+07
CNBG_5962	28382000	7.85103e+07	8.83386e+07	6.5077e+07
CNBG_4819	9871200	4.11967e+07	1.43453e+08	6.48401e+07
CNBG_0739	36846000	8.45325e+07	7.22067e+07	6.45284e+07
CNBG_3759	25471000	8.75868e+07	7.92091e+07	6.4089e+07
CNBG_5798	40900000	5.72223e+07	9.22089e+07	6.34437e+07
CNBG_4631;CNBG_3797	89766000	6.04889e+07	3.91779e+07	6.31443e+07
CNBG_4380	33434000	8.98329e+07	6.27405e+07	6.20025e+07
CNBG_9714	68441000	3.25228e+07	8.29545e+07	6.13061e+07
CNBG_1358	58026000	3.50807e+07	8.7087e+07	6.00646e+07
CNBG_2246	54853000	5.9893e+07	6.51774e+07	5.99745e+07
CNBG_1429	54029000	5.40611e+07	7.02897e+07	5.94599e+07
CNBG_6018	8762900	1.01937e+08	6.70485e+07	5.92496e+07
CNBG_5294	53636000	4.72804e+07	7.64909e+07	5.91358e+07
CNBG_0720	59685000	5.13318e+07	6.60592e+07	5.90253e+07
CNBG_4943	54264000	6.6599e+07	5.43648e+07	5.84093e+07
CNBG_2455	36842000	6.71422e+07	7.08049e+07	5.82631e+07
CNBG_9381	71511000	4.79261e+07	5.40092e+07	5.78154e+07
CNBG_0310	25140000	6.35798e+07	8.32911e+07	5.7337e+07
CNBG_0319	34849000	7.33197e+07	6.35734e+07	5.72473e+07
CNBG_4136	67978000	3.58641e+07	6.77581e+07	5.72e+07
CNBG_4851	38831000	4.72599e+07	8.52254e+07	5.71054e+07
CNBG_0620	87734000	3.33486e+07	4.95764e+07	5.68863e+07
CNBG_2669	57860000	6.58289e+07	4.5289e+07	5.63259e+07
CNBG_5487	43064000	4.00634e+07	8.29766e+07	5.5368e+07
CNBG_3231	44241000	6.37541e+07	5.78036e+07	5.52662e+07
CNBG_2340	51110000	5.10756e+07	6.21274e+07	5.4771e+07
CNBG_3163	92440000	4.43183e+07	2.22668e+07	5.30084e+07
CNBG_5138	49016000	5.06261e+07	5.78146e+07	5.24856e+07
CNBG_2776	37638000	5.12249e+07	6.6064e+07	5.16423e+07
CNBG_4964	32491000	6.74658e+07	5.32965e+07	5.10844e+07
CNBG_1225	51416000	6.54189e+07	3.48699e+07	5.05683e+07
CNBG_4727	20444000	5.37712e+07	7.721e+07	5.04751e+07
CNBG_0547	35302000	5.50216e+07	5.95909e+07	4.99715e+07
CNBG_2301	55812000	3.66108e+07	5.71525e+07	4.98584e+07
CNBG_3336	50011000	5.06349e+07	4.86361e+07	4.97607e+07
CNBG_6128	56521000	4.58338e+07	4.6705e+07	4.96866e+07
CNBG_9218	31923000	5.47185e+07	6.23581e+07	4.96665e+07
CNBG_9101	61608000	2.96895e+07	5.48136e+07	4.87037e+07
CNBG_3602	16947000	5.27184e+07	7.43038e+07	4.79897e+07
CNBG_4901	28207000	6.66122e+07	4.86646e+07	4.78279e+07
CNBG_1488	54671000	3.83019e+07	4.82189e+07	4.70639e+07
CNBG_2442	16800000	2.54858e+07	9.87672e+07	4.70177e+07
CNBG_2617	37621000	5.7215e+07	4.40073e+07	4.62811e+07
CNBG_2387	46332000	5.55194e+07	3.618e+07	4.60105e+07
CNBG_4346	58245000	5.01839e+07	2.82894e+07	4.55728e+07
CNBG_3684	78144000	2.07155e+07	3.74095e+07	4.5423e+07
CNBG_4560	34737000	4.38556e+07	5.66658e+07	4.50861e+07
CNBG_1932	26386000	3.66445e+07	7.16741e+07	4.49015e+07
CNBG_2330	52142000	4.63272e+07	3.54104e+07	4.46265e+07
CNBG_3998	30022000	5.33217e+07	5.05262e+07	4.46233e+07
CNBG_6192	41279000	4.51368e+07	4.74366e+07	4.46175e+07
CNBG_0489	57248000	4.60519e+07	3.05524e+07	4.46175e+07
CNBG_9367	12492000	4.05861e+07	8.02e+07	4.4426e+07
CNBG_5693	57850000	4.12303e+07	3.3043e+07	4.40411e+07
CNBG_3166	29091000	4.95631e+07	5.3189e+07	4.39477e+07
CNBG_6075	41392000	4.69466e+07	4.23354e+07	4.3558e+07
CNBG_3471	19201000	5.23172e+07	5.85369e+07	4.33517e+07
CNBG_3921	42852000	3.91761e+07	4.79202e+07	4.33161e+07
CNBG_5278	30808000	4.07984e+07	5.80896e+07	4.3232e+07
CNBG_2989	44350000	4.39772e+07	4.0175e+07	4.28341e+07
CNBG_1859	27715000	4.9096e+07	5.11251e+07	4.26454e+07
CNBG_5879	34849000	4.80359e+07	4.43297e+07	4.24049e+07
CNBG_1769	29599000	5.77362e+07	3.96093e+07	4.23148e+07
CNBG_10015	9017100	6.56927e+07	5.01532e+07	4.1621e+07
CNBG_4814	20191000	6.41143e+07	4.00834e+07	4.14629e+07
CNBG_4317	35773000	5.23817e+07	3.56348e+07	4.12631e+07
CNBG_1079	32506000	4.3737e+07	4.65058e+07	4.09163e+07
CNBG_0239	25836000	5.38825e+07	3.93944e+07	3.97043e+07
CNBG_0421	54679000	2.98257e+07	3.46028e+07	3.97025e+07
CNBG_3175	36345000	3.41246e+07	4.77322e+07	3.94006e+07
CNBG_2079	49457000	3.15505e+07	3.70839e+07	3.93638e+07
CNBG_4403	43532000	3.15783e+07	4.24823e+07	3.91976e+07
CNBG_1010	28368000	3.63018e+07	5.07553e+07	3.84751e+07
CNBG_1390	37391000	3.3022e+07	4.35538e+07	3.79889e+07
CNBG_1273	30147000	4.60153e+07	3.72056e+07	3.77893e+07
CNBG_4341	31169000	4.28029e+07	3.69259e+07	3.69659e+07
CNBG_3861	38649000	3.97881e+07	3.23904e+07	3.69425e+07
CNBG_5603	28673000	3.90296e+07	4.10585e+07	3.62537e+07
CNBG_3568	24472000	3.5397e+07	4.80198e+07	3.59629e+07
CNBG_0680	56964000	4.08028e+07	9.93504e+06	3.59006e+07
CNBG_0482	18185000	4.24134e+07	4.69041e+07	3.58342e+07
CNBG_0082	62745000	2.57069e+07	1.86889e+07	3.57136e+07
CNBG_3948	37800000	3.43413e+07	3.45981e+07	3.55798e+07
CNBG_0419	44984000	2.82327e+07	3.3514e+07	3.55769e+07
CNBG_5531	25796000	2.46234e+07	5.47362e+07	3.50519e+07
CNBG_5263	8260700	4.84649e+07	4.82695e+07	3.49984e+07
CNBG_4798	29368000	3.17584e+07	4.27146e+07	3.46137e+07
CNBG_0179	30878000	4.1223e+07	3.09823e+07	3.43611e+07
CNBG_1584	31989000	3.25886e+07	3.83956e+07	3.43244e+07
CNBG_0774	34008000	3.86782e+07	2.85897e+07	3.37586e+07
CNBG_9061	32684000	3.36004e+07	3.48715e+07	3.37186e+07
CNBG_5277	31843000	3.71979e+07	3.15733e+07	3.35381e+07
CNBG_5466	39193000	2.90467e+07	3.21849e+07	3.34749e+07
CNBG_2193	46640000	4.05963e+07	1.26366e+07	3.3291e+07
CNBG_5111	41257000	2.2657e+07	3.52839e+07	3.3066e+07
CNBG_9703	49203000	2.20698e+07	2.7858e+07	3.30436e+07
CNBG_2298	65169000	1.83376e+07	1.52253e+07	3.29106e+07
CNBG_9258	25575000	4.80784e+07	2.4081e+07	3.25781e+07
CNBG_3117	13207000	3.97222e+07	4.42586e+07	3.23959e+07
CNBG_4373	10585000	4.88793e+07	3.75833e+07	3.23492e+07
CNBG_2251	3702300	6.05563e+07	3.25263e+07	3.22616e+07
CNBG_5077	23721000	3.23968e+07	3.96046e+07	3.19075e+07
CNBG_1047	27230000	3.46795e+07	3.30146e+07	3.16414e+07
CNBG_5551	21573000	3.0735e+07	4.09573e+07	3.10884e+07
CNBG_4278	21619000	3.23031e+07	3.85931e+07	3.08384e+07
CNBG_1405	41665000	3.74439e+07	1.16506e+07	3.02532e+07
CNBG_5600	40877000	2.15032e+07	2.81851e+07	3.01884e+07
CNBG_3197	25792000	3.64292e+07	2.78374e+07	3.00196e+07
CNBG_1411	25743000	2.72663e+07	3.43579e+07	2.91224e+07
CNBG_0276	29042000	2.6417e+07	3.0829e+07	2.87627e+07
CNBG_5416	18329000	3.24378e+07	3.5472e+07	2.87463e+07
CNBG_0570	28771000	2.57655e+07	3.15307e+07	2.8689e+07
CNBG_0751	28312000	3.34847e+07	2.37792e+07	2.85253e+07
CNBG_1993	7222700	3.72477e+07	4.02604e+07	2.82436e+07
CNBG_5136	35272000	2.36805e+07	2.50877e+07	2.80134e+07
CNBG_3480	58568000	1.17329e+07	1.34423e+07	2.79144e+07
CNBG_1854	48106000	1.06774e+07	2.49249e+07	2.79028e+07
CNBG_3385	14854000	3.60163e+07	3.2776e+07	2.78821e+07
CNBG_6156	36811000	2.03538e+07	2.61765e+07	2.77804e+07
CNBG_1383	10689000	2.41109e+07	4.78949e+07	2.7565e+07
CNBG_4719	20148000	2.71931e+07	3.48114e+07	2.73842e+07
CNBG_2661	32952000	3.10688e+07	1.76001e+07	2.7207e+07
CNBG_4349	12807000	2.63702e+07	4.19039e+07	2.7027e+07
CNBG_3747	34079000	1.80858e+07	2.74187e+07	2.65278e+07
CNBG_5520	16384000	3.46868e+07	2.83273e+07	2.64661e+07
CNBG_0519	18499000	2.30304e+07	3.76528e+07	2.63941e+07
CNBG_4922	48960000	9.7151e+06	1.96498e+07	2.61083e+07
CNBG_0228	33169000	2.14739e+07	2.25212e+07	2.57214e+07
CNBG_2732	9618100	3.13514e+07	3.55289e+07	2.54995e+07
CNBG_5789	15368000	3.1492e+07	2.92234e+07	2.53611e+07
CNBG_1460	19749000	2.64771e+07	2.94636e+07	2.52299e+07
CNBG_4811	25292000	2.45224e+07	2.49723e+07	2.49289e+07
CNBG_9399	11044000	2.91785e+07	3.43421e+07	2.48549e+07
CNBG_4109	33724000	2.51286e+07	1.53472e+07	2.47332e+07
CNBG_1640	1216900	6.96577e+07	2.44919e+06	2.44413e+07
CNBG_5333	33983000	1.46552e+07	2.4149e+07	2.42624e+07
CNBG_0334	44358000	1.97125e+07	8.0919e+06	2.40541e+07
CNBG_1632	15833000	2.8281e+07	2.76194e+07	2.39111e+07
CNBG_1730	28318000	2.39601e+07	1.90398e+07	2.37726e+07
CNBG_1093	50726000	1.06929e+07	9.56081e+06	2.36599e+07
CNBG_6088	16996000	2.59793e+07	2.66901e+07	2.32218e+07
CNBG_1258	45103000	1.57958e+07	8.4519e+06	2.31169e+07
CNBG_2962	19950000	2.3086e+07	2.59e+07	2.29787e+07
CNBG_9683	36167000	1.88471e+07	1.34742e+07	2.28294e+07
CNBG_5509	18181000	3.14685e+07	1.83381e+07	2.26625e+07
CNBG_1128	18232000	2.49485e+07	2.38629e+07	2.23478e+07
CNBG_3719	13228000	3.01508e+07	2.30743e+07	2.2151e+07
CNBG_6202	23727000	2.05324e+07	2.1946e+07	2.20685e+07
CNBG_4857	12066000	2.87056e+07	2.53658e+07	2.20458e+07
CNBG_5971	19188000	2.55868e+07	2.12269e+07	2.20006e+07
CNBG_0843	21739000	2.12455e+07	2.25544e+07	2.18463e+07
CNBG_1829	27607000	2.20259e+07	1.57549e+07	2.17959e+07
CNBG_2278	11337000	3.09502e+07	2.26192e+07	2.16355e+07
CNBG_3229	14891000	2.19205e+07	2.78501e+07	2.15539e+07
CNBG_2959	29340000	1.67709e+07	1.77471e+07	2.1286e+07
CNBG_3389	19450000	2.04051e+07	2.25987e+07	2.08179e+07
CNBG_4646	11806000	2.52472e+07	2.52663e+07	2.07731e+07
CNBG_2431	17311000	2.01005e+07	2.47985e+07	2.07367e+07
CNBG_2947	9693100	2.63131e+07	2.59e+07	2.06354e+07
CNBG_4042	26542000	2.24081e+07	1.23964e+07	2.04488e+07
CNBG_10044	16765000	1.89745e+07	2.5595e+07	2.04448e+07
CNBG_0721	25566000	1.99233e+07	1.51285e+07	2.02059e+07
CNBG_0585	20742000	3.64322e+07	3.38427e+06	2.01861e+07
CNBG_5517	35003000	1.45351e+07	1.08905e+07	2.01429e+07
CNBG_4076	13791000	1.94519e+07	2.58162e+07	1.96864e+07
CNBG_3860	27715000	1.26972e+07	1.82907e+07	1.95676e+07
CNBG_5992	16305000	1.6951e+07	2.53468e+07	1.95343e+07
CNBG_1497	17737000	2.14476e+07	1.88659e+07	1.93502e+07
CNBG_1200	12396000	2.36805e+07	2.16789e+07	1.92518e+07
CNBG_2759	2826900	2.70496e+07	2.75893e+07	1.91553e+07
CNBG_0535	32417000	1.26103e+07	1.23747e+07	1.9134e+07
CNBG_9114	21293000	1.82088e+07	1.76475e+07	1.90498e+07
CNBG_3562	25084000	1.70696e+07	1.49104e+07	1.90213e+07
CNBG_4397	7801200	1.45518e+07	3.45206e+07	1.89579e+07
CNBG_0991	10184000	2.52091e+07	2.14513e+07	1.89481e+07
CNBG_3970	15027000	2.19908e+07	1.95376e+07	1.88518e+07
CNBG_2659	19952000	1.90346e+07	1.74294e+07	1.88053e+07
CNBG_2746	2625300	3.12855e+07	2.24296e+07	1.87801e+07
CNBG_1793	12686000	1.77959e+07	2.56013e+07	1.86944e+07
CNBG_5254	21824000	1.32432e+07	2.10104e+07	1.86926e+07
CNBG_1986	7231300	1.91766e+07	2.89784e+07	1.84621e+07
CNBG_1674	32106000	6.47117e+06	1.67072e+07	1.84281e+07
CNBG_6029	14346000	2.05178e+07	2.04052e+07	1.8423e+07
CNBG_0637	20066000	1.34037e+07	2.169e+07	1.83866e+07
CNBG_0106	13921000	2.52472e+07	1.57261e+07	1.82981e+07
CNBG_2649	14996000	1.95134e+07	2.03799e+07	1.82964e+07
CNBG_5905	11618000	1.77915e+07	2.53089e+07	1.82395e+07
CNBG_3571	12593000	2.50876e+07	1.6753e+07	1.81445e+07
CNBG_2051	9304000	2.44975e+07	2.03609e+07	1.80541e+07
CNBG_0439	13865000	1.92864e+07	2.04399e+07	1.78638e+07
CNBG_9604	26812000	1.64342e+07	9.68898e+06	1.7645e+07
CNBG_1238	1448600	3.12548e+07	1.97225e+07	1.74753e+07
CNBG_4617	14623000	1.92e+07	1.82954e+07	1.73728e+07
CNBG_9716	36761000	7.93375e+06	7.37854e+06	1.73578e+07
CNBG_5233	12833000	2.12675e+07	1.77913e+07	1.72973e+07
CNBG_5292	9448100	2.29703e+07	1.90271e+07	1.71485e+07
CNBG_4679	21600000	1.33262e+07	1.6448e+07	1.71248e+07
CNBG_3615	13585000	1.64839e+07	2.00259e+07	1.66983e+07
CNBG_2809	14648000	1.40731e+07	2.13091e+07	1.66767e+07
CNBG_4085	14815000	7.92834e+06	2.71595e+07	1.66343e+07
CNBG_3853	6869900	2.24154e+07	2.04115e+07	1.65656e+07
CNBG_2923	7333600	2.413e+07	1.78893e+07	1.6451e+07
CNBG_4845	16732000	1.23157e+07	2.0255e+07	1.64342e+07
CNBG_0575	9712200	2.20098e+07	1.74579e+07	1.63933e+07
CNBG_4559	21946000	1.32917e+07	1.37234e+07	1.63204e+07
CNBG_0140	11811000	1.80213e+07	1.87111e+07	1.61811e+07
CNBG_1489	15779000	1.53609e+07	1.63184e+07	1.58194e+07
CNBG_1123	11860000	1.56581e+07	1.96956e+07	1.57379e+07
CNBG_5153	33077000	5.64067e+06	8.47829e+06	1.5732e+07
CNBG_5839	9814300	1.10105e+07	2.63093e+07	1.57113e+07
CNBG_1436	7361900	2.01503e+07	1.89339e+07	1.5482e+07
CNBG_3585	11870000	1.6503e+07	1.7932e+07	1.5435e+07
CNBG_1012	12522000	1.67504e+07	1.6309e+07	1.51938e+07
CNBG_0562	18687000	1.61808e+07	1.04945e+07	1.51208e+07
CNBG_5267	25208000	1.19063e+07	7.64562e+06	1.492e+07
CNBG_2272	3068000	2.19307e+07	1.97225e+07	1.49071e+07
CNBG_0629	7138200	2.22207e+07	1.52141e+07	1.48577e+07
CNBG_9416	11123000	1.04924e+07	2.27567e+07	1.47907e+07
CNBG_4396	11696000	1.7503e+07	1.50686e+07	1.47559e+07
CNBG_2994	3886300	2.48738e+07	1.54953e+07	1.47518e+07
CNBG_9314	16284000	1.36235e+07	1.43051e+07	1.47375e+07
CNBG_5912	15230000	1.39613e+07	1.47583e+07	1.46499e+07
CNBG_1741	18993000	1.60476e+07	8.67409e+06	1.45716e+07
CNBG_1109	7475500	2.48152e+07	1.13897e+07	1.45601e+07
CNBG_3594	13409000	2.03714e+07	9.77985e+06	1.45201e+07
CNBG_6174	15499000	1.25695e+07	1.52037e+07	1.44241e+07
CNBG_6164	16744000	9.75068e+06	1.64875e+07	1.43274e+07
CNBG_0453	15099000	1.38043e+07	1.34454e+07	1.41162e+07
CNBG_3850	16373000	1.75206e+07	8.37857e+06	1.40907e+07
CNBG_1361	11619000	1.18938e+07	1.85688e+07	1.40272e+07
CNBG_3373	27445000	4.71398e+06	9.77084e+06	1.39766e+07
CNBG_0785	8705900	1.57474e+07	1.70881e+07	1.38471e+07
CNBG_0972	9973800	1.77754e+07	1.36619e+07	1.38037e+07
CNBG_2690	5800400	1.91371e+07	1.62774e+07	1.37383e+07
CNBG_9508	19210000	1.35738e+07	8.31331e+06	1.3699e+07
CNBG_5601	14566000	1.4885e+07	1.11939e+07	1.35483e+07
CNBG_6068	11272000	1.37618e+07	1.53475e+07	1.34604e+07
CNBG_5737	12016000	9.9602e+06	1.81927e+07	1.33896e+07
CNBG_5282	12209000	1.49919e+07	1.25058e+07	1.32356e+07
CNBG_5447	21939000	9.39063e+06	8.14152e+06	1.31571e+07
CNBG_1146	12392000	1.12765e+07	1.57282e+07	1.31322e+07
CNBG_5775	19732000	1.11114e+07	8.5355e+06	1.31263e+07
CNBG_3634	8557200	1.11843e+07	1.95407e+07	1.30941e+07
CNBG_3405	7259400	1.66757e+07	1.50398e+07	1.29916e+07
CNBG_1094	22784000	5.83175e+06	1.02103e+07	1.2942e+07
CNBG_4932	12580000	1.2846e+07	1.30821e+07	1.2836e+07
CNBG_1872	18797000	8.9483e+06	1.06471e+07	1.27975e+07
CNBG_2203	3836600	1.65396e+07	1.78656e+07	1.27473e+07
CNBG_3943	10334000	1.57064e+07	1.1894e+07	1.26448e+07
CNBG_1783	16220000	1.39324e+07	7.74613e+06	1.26329e+07
CNBG_5273	6239700	1.05596e+07	2.09061e+07	1.25685e+07
CNBG_1959	14483000	1.03684e+07	1.28048e+07	1.25521e+07
CNBG_2499	7466600	1.3328e+07	1.6704e+07	1.24995e+07
CNBG_5325	18070000	7.79348e+06	1.14977e+07	1.24537e+07
CNBG_9520	8262000	1.52438e+07	1.38369e+07	1.24475e+07
CNBG_1880	18738000	8.11546e+06	1.0311e+07	1.23882e+07
CNBG_9248	3712800	1.3487e+07	1.95012e+07	1.22337e+07
CNBG_0257	10199000	1.54707e+07	1.08891e+07	1.21863e+07
CNBG_2389	17215000	1.05343e+07	8.57042e+06	1.21066e+07
CNBG_3060	20158000	5.84288e+06	1.00385e+07	1.20131e+07
CNBG_1375	4203400	1.90521e+07	1.27033e+07	1.19863e+07
CNBG_5296	3948400	1.49319e+07	1.69395e+07	1.19399e+07
CNBG_4854	6067500	1.58177e+07	1.38737e+07	1.19196e+07
CNBG_5722	1173500	2.14578e+07	1.30604e+07	1.18973e+07
CNBG_3632	12070000	7.82086e+06	1.57791e+07	1.189e+07
CNBG_3014	9667100	1.76245e+07	8.34491e+06	1.18789e+07
CNBG_1655	8000300	2.06818e+07	6.38468e+06	1.16889e+07
CNBG_1288	8008700	1.30441e+07	1.39977e+07	1.16835e+07
CNBG_5446	4494800	1.25874e+07	1.78198e+07	1.1634e+07
CNBG_3560	17012000	8.59733e+06	9.19987e+06	1.16031e+07
CNBG_4909	4474000	1.20489e+07	1.81753e+07	1.15661e+07
CNBG_2101	13148000	9.88363e+06	1.16402e+07	1.15573e+07
CNBG_2881	10931000	1.089e+07	1.23318e+07	1.13842e+07
CNBG_0598	224220	3.3372e+07	493963	1.13634e+07
CNBG_3164	9884300	1.5522e+07	8.64138e+06	1.13492e+07
CNBG_4117	19009000	4.60973e+06	1.02555e+07	1.12914e+07
CNBG_2546	10821000	1.13412e+07	1.1567e+07	1.12431e+07
CNBG_5474	8803100	1.02639e+07	1.46106e+07	1.12259e+07
CNBG_9457	6039300	1.24264e+07	1.48291e+07	1.10983e+07
CNBG_0768	6212900	1.06064e+07	1.62995e+07	1.10396e+07
CNBG_1762	15254000	8.30581e+06	9.5251e+06	1.10283e+07
CNBG_3088	11088000	1.05857e+07	1.12892e+07	1.09876e+07
CNBG_1077	5287500	1.6992e+07	1.06383e+07	1.09726e+07
CNBG_3335	13408000	1.14106e+07	7.93308e+06	1.09172e+07
CNBG_2574	8757000	6.84014e+06	1.69932e+07	1.08635e+07
CNBG_9620	10952000	1.22004e+07	9.40452e+06	1.08523e+07
CNBG_4954	4030100	1.60066e+07	1.2331e+07	1.07892e+07
CNBG_4684	8495400	1.06621e+07	1.31327e+07	1.07634e+07
CNBG_2765	4019100	1.53331e+07	1.28784e+07	1.07435e+07
CNBG_4652	12473000	8.44081e+06	1.12595e+07	1.07244e+07
CNBG_9636	7156500	8.00228e+06	1.68526e+07	1.06705e+07
CNBG_3249	10959000	1.03085e+07	1.06759e+07	1.06478e+07
CNBG_2240	7362700	1.54678e+07	9.04468e+06	1.06251e+07
CNBG_1333	24612000	5.41841e+06	1.80694e+06	1.06125e+07
CNBG_9547	7124200	1.47518e+07	9.88557e+06	1.05872e+07
CNBG_2496	15328000	9.79519e+06	6.60782e+06	1.0577e+07
CNBG_3909	14538000	9.1262e+06	7.82151e+06	1.04952e+07
CNBG_4590	12819000	7.15905e+06	1.13791e+07	1.04524e+07
CNBG_4239	14953000	7.32494e+06	8.97278e+06	1.04169e+07
CNBG_0434	8741100	1.18282e+07	1.06316e+07	1.04003e+07
CNBG_2170	2614700	1.01397e+07	1.84329e+07	1.03958e+07
CNBG_1615	5509700	8.43963e+06	1.7175e+07	1.03748e+07
CNBG_0976	4559500	1.17874e+07	1.46376e+07	1.03282e+07
CNBG_3993	8818100	1.17051e+07	9.96174e+06	1.01616e+07
CNBG_3486	5226500	1.25422e+07	1.25688e+07	1.01125e+07
CNBG_9406	17626000	5.34857e+06	7.35152e+06	1.01087e+07
CNBG_0800	8238300	9.84351e+06	1.22308e+07	1.01042e+07
CNBG_4548	11496000	9.5205e+06	8.91193e+06	9.97615e+06
CNBG_4411	4610600	1.15456e+07	1.37591e+07	9.97178e+06
CNBG_0018	8547600	1.02989e+07	1.1052e+07	9.96616e+06
CNBG_3539	14484000	8.04401e+06	6.95233e+06	9.82678e+06
CNBG_5457	6177500	1.38425e+07	9.39046e+06	9.80349e+06
CNBG_0479	16703000	5.77904e+06	6.91092e+06	9.79765e+06
CNBG_6031	16896000	8.13742e+06	4.14077e+06	9.72473e+06
CNBG_6092	6840900	1.31898e+07	9.13128e+06	9.72065e+06
CNBG_3344	6154400	1.15026e+07	1.13044e+07	9.65379e+06
CNBG_2173	7097700	1.43301e+07	7.42927e+06	9.61902e+06
CNBG_0090	8885500	1.97418e+06	1.77818e+07	9.54717e+06
CNBG_2888	6894900	1.16771e+07	9.91181e+06	9.49461e+06
CNBG_0995	15570000	7.33783e+06	5.56291e+06	9.49024e+06
CNBG_3683	4827100	1.28182e+07	1.07279e+07	9.45772e+06
CNBG_1694	5905100	1.08537e+07	1.15675e+07	9.44209e+06
CNBG_1068	11964000	9.32621e+06	6.89828e+06	9.39616e+06
CNBG_4202	17394000	5.27082e+06	5.23262e+06	9.29915e+06
CNBG_1817	11069000	7.39171e+06	9.42902e+06	9.29657e+06
CNBG_4704	4364700	1.23528e+07	1.11187e+07	9.27875e+06
CNBG_9491	9045400	1.13447e+07	7.416e+06	9.26871e+06
CNBG_0565	6646700	7.62554e+06	1.34129e+07	9.22837e+06
CNBG_4927	9905900	1.52657e+07	2.48301e+06	9.21821e+06
CNBG_3489	11280000	8.45969e+06	7.8814e+06	9.20703e+06
CNBG_5781	11572000	1.06334e+07	5.24178e+06	9.14907e+06
CNBG_4199	5228900	1.21952e+07	9.96901e+06	9.13102e+06
CNBG_4350	11749000	5.99296e+06	9.61613e+06	9.11936e+06
CNBG_3859	15155000	7.81764e+06	4.38098e+06	9.11787e+06
CNBG_3820	9203000	1.0234e+07	7.63914e+06	9.02538e+06
CNBG_4438	2778200	1.29723e+07	1.12823e+07	9.01094e+06
CNBG_1332	5876700	9.15504e+06	1.17549e+07	8.92889e+06
CNBG_0659	4482400	1.52277e+07	7.06785e+06	8.92597e+06
CNBG_1967	8225800	8.49542e+06	9.69625e+06	8.80582e+06
CNBG_1919	3896100	1.15374e+07	1.08854e+07	8.77299e+06
CNBG_4048	13685000	6.388e+06	6.00903e+06	8.69401e+06
CNBG_5770	15123000	8.16568e+06	2.58115e+06	8.62328e+06
CNBG_3734	9633300	8.69191e+06	7.45819e+06	8.59447e+06
CNBG_4209	7031300	7.50343e+06	1.09523e+07	8.49567e+06
CNBG_9685	1731000	9.66136e+06	1.38922e+07	8.42818e+06
CNBG_3712	4651100	9.2527e+06	1.10251e+07	8.30965e+06
CNBG_1952	9557100	9.29839e+06	6.05865e+06	8.30471e+06
CNBG_1355	5628100	6.52695e+06	1.26194e+07	8.25814e+06
CNBG_1379	13109000	6.28214e+06	5.00679e+06	8.13264e+06
CNBG_2128	6845000	1.07819e+07	6.73377e+06	8.12023e+06
CNBG_3753	5502500	8.57229e+06	1.01677e+07	8.08082e+06
CNBG_4613	5228000	9.86737e+06	8.9004e+06	7.99859e+06
CNBG_1432	8172800	7.08935e+06	8.6545e+06	7.97222e+06
CNBG_4021	2480800	1.33765e+07	7.37633e+06	7.74453e+06
CNBG_9056	4636500	8.38531e+06	1.01457e+07	7.7225e+06
CNBG_3814	5899600	7.75732e+06	9.49476e+06	7.71722e+06
CNBG_3338	7962500	7.13006e+06	7.98318e+06	7.69191e+06
CNBG_5240	8429300	6.2183e+06	8.27727e+06	7.64162e+06
CNBG_1149	6682700	8.33934e+06	7.8637e+06	7.62858e+06
CNBG_4769	8163500	8.98022e+06	5.6966e+06	7.61344e+06
CNBG_5746	1625800	1.41832e+07	6.97034e+06	7.59313e+06
CNBG_5018	5179600	1.03142e+07	7.27961e+06	7.59115e+06
CNBG_4063	2631300	1.02328e+07	9.82236e+06	7.56216e+06
CNBG_3058	7980200	6.47702e+06	8.02995e+06	7.49573e+06
CNBG_9546	3876100	1.02282e+07	8.27111e+06	7.45845e+06
CNBG_2326	84941	2.16028e+07	513132	7.40028e+06
CNBG_5046	8949000	4.22685e+06	8.88428e+06	7.35337e+06
CNBG_3193	5189600	8.22088e+06	8.48366e+06	7.29805e+06
CNBG_5135	7725600	1.93611e+06	1.22284e+07	7.2967e+06
CNBG_1468	6869800	6.12357e+06	8.86073e+06	7.2847e+06
CNBG_1321	7744200	6.76166e+06	7.21071e+06	7.23886e+06
CNBG_1571	5099500	1.00059e+07	6.52343e+06	7.2096e+06
CNBG_4912	7158300	7.92892e+06	6.51047e+06	7.19923e+06
CNBG_1059	9878400	6.13557e+06	5.52261e+06	7.17886e+06
CNBG_3878	2833200	8.05177e+06	1.05288e+07	7.13791e+06
CNBG_4224	12689000	4.86919e+06	3.795e+06	7.11773e+06
CNBG_1336	14473000	3.65639e+06	3.15196e+06	7.09378e+06
CNBG_1816	5051500	9.72007e+06	6.44852e+06	7.07336e+06
CNBG_1726	7825900	7.13577e+06	6.23154e+06	7.0644e+06
CNBG_4644	5015200	5.72794e+06	1.03462e+07	7.02979e+06
CNBG_4999	10028000	5.72838e+06	5.09481e+06	6.9504e+06
CNBG_2441	3162000	1.1713e+07	5.9583e+06	6.94443e+06
CNBG_1583	7828100	4.91721e+06	7.88093e+06	6.87541e+06
CNBG_2038	5909700	8.09628e+06	6.61556e+06	6.87385e+06
CNBG_3347	8838100	3.51363e+06	8.22986e+06	6.86053e+06
CNBG_2289	7915400	4.73258e+06	7.88077e+06	6.84292e+06
CNBG_0266	10832000	5.76982e+06	3.63775e+06	6.74652e+06
CNBG_3361	3668400	8.76059e+06	7.6728e+06	6.70059e+06
CNBG_1169	5173600	7.9831e+06	6.83396e+06	6.66355e+06
CNBG_5716	3817200	7.26725e+06	8.82249e+06	6.63565e+06
CNBG_5326	6885000	5.1039e+06	7.7673e+06	6.5854e+06
CNBG_4918	8162600	6.01258e+06	5.57002e+06	6.58173e+06
CNBG_4785	716210	1.13792e+07	7.5252e+06	6.54019e+06
CNBG_3901	3603100	1.13253e+07	4.44799e+06	6.45879e+06
CNBG_2544	5153600	5.31577e+06	8.8966e+06	6.45532e+06
CNBG_9038	5042600	7.31645e+06	6.85672e+06	6.40526e+06
CNBG_4294	6515100	1.05617e+07	2.1159e+06	6.39756e+06
CNBG_1228	2778500	8.09657e+06	8.24614e+06	6.37374e+06
CNBG_0128	3431100	6.61627e+06	9.01197e+06	6.35311e+06
CNBG_4763	4987900	6.27892e+06	7.65257e+06	6.30646e+06
CNBG_5154	12899000	2.30523e+06	3.71408e+06	6.3061e+06
CNBG_2235	10706000	4.03445e+06	3.78219e+06	6.17421e+06
CNBG_0624	11361000	1.71677e+06	5.44075e+06	6.17284e+06
CNBG_0642	3178800	1.79935e+06	1.34171e+07	6.13176e+06
CNBG_1446	11522000	2.73146e+06	4.05859e+06	6.10402e+06
CNBG_1211	6766300	5.92751e+06	5.58519e+06	6.093e+06
CNBG_3682	510860	1.03577e+07	7.39924e+06	6.08928e+06
CNBG_0493	3763800	7.1406e+06	7.26871e+06	6.0577e+06
CNBG_4277	1260300	7.85337e+06	8.97704e+06	6.03024e+06
CNBG_5795	1702200	8.81945e+06	7.46657e+06	5.99607e+06
CNBG_5006	7143900	4.63433e+06	6.19093e+06	5.98972e+06
CNBG_3543	5113200	5.31562e+06	7.43038e+06	5.95307e+06
CNBG_0236	5475800	8.32118e+06	4.0224e+06	5.93979e+06
CNBG_0187	3723700	7.12025e+06	6.91377e+06	5.91924e+06
CNBG_4941	4345900	8.02204e+06	5.31148e+06	5.89314e+06
CNBG_0716	11462000	3.58348e+06	2.57356e+06	5.87301e+06
CNBG_5752	9792100	4.78836e+06	2.87619e+06	5.81889e+06
CNBG_2835	8485900	3.5252e+06	5.44233e+06	5.81781e+06
CNBG_4168	5716700	6.72418e+06	5.01027e+06	5.81705e+06
CNBG_1901	6003600	3.82229e+06	7.59615e+06	5.80735e+06
CNBG_2280	7338400	4.45716e+06	5.555e+06	5.78352e+06
CNBG_5419	6158300	6.64643e+06	4.43487e+06	5.74653e+06
CNBG_5599	11757000	3.16296e+06	2.16252e+06	5.69416e+06
CNBG_4119	7212700	5.03054e+06	4.79534e+06	5.67953e+06
CNBG_3339	3996300	7.21264e+06	5.71098e+06	5.63997e+06
CNBG_1717	4805500	6.15065e+06	5.83994e+06	5.5987e+06
CNBG_3940	5492800	7.64428e+06	3.61737e+06	5.58482e+06
CNBG_4027	3822000	3.4375e+06	9.38003e+06	5.54651e+06
CNBG_4633	4534500	6.68186e+06	5.38654e+06	5.5343e+06
CNBG_6111	4634200	6.83385e+06	5.10335e+06	5.5238e+06
CNBG_1191	2708900	5.98051e+06	7.76762e+06	5.48568e+06
CNBG_4198	2657100	8.16627e+06	5.44185e+06	5.42174e+06
CNBG_2627	3762000	5.80437e+06	6.64322e+06	5.4032e+06
CNBG_4988	3800000	6.95201e+06	5.36094e+06	5.37098e+06
CNBG_1958	3664400	8.81623e+06	3.36451e+06	5.28171e+06
CNBG_0879	3229200	6.07071e+06	6.33553e+06	5.21181e+06
CNBG_3991	4388800	5.66395e+06	5.50854e+06	5.1871e+06
CNBG_6034	7182600	3.71013e+06	4.61171e+06	5.16815e+06
CNBG_5711	9652100	1.16266e+06	4.67476e+06	5.16317e+06
CNBG_5139	1618400	5.00331e+06	8.84398e+06	5.15523e+06
CNBG_1352	5953900	4.26521e+06	4.90407e+06	5.04106e+06
CNBG_9105	2793400	5.53349e+06	6.69236e+06	5.00642e+06
CNBG_3410	6986100	4.41221e+06	3.61452e+06	5.00428e+06
CNBG_1027	5536900	6.63018e+06	2.82546e+06	4.99751e+06
CNBG_5972	8971100	2.17594e+06	3.72483e+06	4.95729e+06
CNBG_2012	4393500	6.15168e+06	4.26656e+06	4.93725e+06
CNBG_5034	7036100	5.62647e+06	2.13218e+06	4.93158e+06
CNBG_2769	3398600	4.1469e+06	7.22414e+06	4.92321e+06
CNBG_9454	2645900	6.50865e+06	5.26612e+06	4.80689e+06
CNBG_0295	1803800	7.03547e+06	5.5373e+06	4.79219e+06
CNBG_5052	8740100	3.4312e+06	2.14735e+06	4.77288e+06
CNBG_1957	4219300	5.00507e+06	5.01817e+06	4.74751e+06
CNBG_2484	2189900	6.5596e+06	5.4929e+06	4.74747e+06
CNBG_5837	4037500	5.38576e+06	4.75315e+06	4.72547e+06
CNBG_9048	1476900	8.06114e+06	4.59986e+06	4.71263e+06
CNBG_1618	6548400	4.4822e+06	2.88536e+06	4.63865e+06
CNBG_4712	3380100	5.88344e+06	4.58484e+06	4.61613e+06
CNBG_2740	2433000	7.1772e+06	4.20951e+06	4.60657e+06
CNBG_9392	3345200	3.62857e+06	6.43382e+06	4.4692e+06
CNBG_4499	3011100	4.65864e+06	5.72647e+06	4.4654e+06
CNBG_2610	7072800	3.65508e+06	2.61165e+06	4.44651e+06
CNBG_0255	4540300	4.39201e+06	4.24839e+06	4.39357e+06
CNBG_3897	4179700	4.31323e+06	4.65596e+06	4.38296e+06
CNBG_0497	2845600	3.61935e+06	6.67498e+06	4.37998e+06
CNBG_3044	4189700	4.86846e+06	4.06839e+06	4.37552e+06
CNBG_5468	4953500	2.91551e+06	5.23025e+06	4.36642e+06
CNBG_2681	7581000	4.80608e+06	707433	4.36484e+06
CNBG_5344	2575300	2.68505e+06	7.78469e+06	4.34834e+06
CNBG_6212	5525700	4.77314e+06	2.62729e+06	4.30871e+06
CNBG_3282	3335700	4.41148e+06	5.09323e+06	4.28014e+06
CNBG_5924	7086900	3.07042e+06	2.6265e+06	4.26127e+06
CNBG_1979	3983600	4.60812e+06	4.06618e+06	4.2193e+06
CNBG_2540	5215000	3.66679e+06	3.74063e+06	4.20747e+06
CNBG_2056	1116700	5.77963e+06	5.70387e+06	4.20007e+06
CNBG_3714	2383500	4.66537e+06	5.52719e+06	4.19202e+06
CNBG_4972	2447200	4.16388e+06	5.95767e+06	4.18959e+06
CNBG_2469	2221100	1.83493e+06	8.50611e+06	4.18738e+06
CNBG_9382	3882400	4.98486e+06	3.62369e+06	4.16365e+06
CNBG_4874	2070200	4.35877e+06	6.04617e+06	4.15838e+06
CNBG_9686	3154200	5.61212e+06	3.6229e+06	4.12974e+06
CNBG_0290	1726500	3.51422e+06	7.07954e+06	4.10675e+06
CNBG_2791	2242200	4.91414e+06	5.1212e+06	4.09251e+06
CNBG_3366	3348000	5.09131e+06	3.71946e+06	4.05292e+06
CNBG_5496	4184200	2.6707e+06	5.16229e+06	4.00573e+06
CNBG_5463	2660800	5.55194e+06	3.78678e+06	3.99984e+06
CNBG_2976	5646700	3.93459e+06	2.31044e+06	3.96391e+06
CNBG_1231	2462100	5.99852e+06	3.42077e+06	3.96047e+06
CNBG_5163	2772700	5.3881e+06	3.66351e+06	3.94144e+06
CNBG_1661	5873300	1.67314e+06	4.26514e+06	3.93719e+06
CNBG_5606	3311700	2.15193e+06	6.34343e+06	3.93569e+06
CNBG_2767	1769000	3.50924e+06	6.44773e+06	3.90866e+06
CNBG_1368	2976500	4.36741e+06	4.30307e+06	3.88233e+06
CNBG_2516	4467800	2.44916e+06	4.68693e+06	3.86796e+06
CNBG_5197	3352100	3.93986e+06	4.29296e+06	3.86164e+06
CNBG_0383	2949700	3.87383e+06	4.69088e+06	3.83814e+06
CNBG_5343	9027800	1.45904e+06	994167	3.827e+06
CNBG_3033	4311700	3.97808e+06	3.12984e+06	3.80654e+06
CNBG_3912	2023200	3.6255e+06	5.67353e+06	3.77408e+06
CNBG_4197	1205600	4.76743e+06	5.31985e+06	3.76429e+06
CNBG_1217	2665900	5.75927e+06	2.80413e+06	3.7431e+06
CNBG_0152	2121400	4.94298e+06	4.14061e+06	3.735e+06
CNBG_2986	4289500	3.04333e+06	3.8413e+06	3.72471e+06
CNBG_4453	5230500	3.42886e+06	2.44682e+06	3.70206e+06
CNBG_3755	143390	4.71237e+06	6.20136e+06	3.68571e+06
CNBG_4685	5991600	4.33007e+06	733651	3.68511e+06
CNBG_5340	3276800	5.22484e+06	2.51414e+06	3.67193e+06
CNBG_2346	2363500	4.22992e+06	4.38367e+06	3.65903e+06
CNBG_0540	4808400	2.71272e+06	3.43942e+06	3.65351e+06
CNBG_6032	4712700	3.94177e+06	2.26982e+06	3.64143e+06
CNBG_5573	4176000	3.38244e+06	3.34919e+06	3.63588e+06
CNBG_6082	1963900	4.74063e+06	4.19324e+06	3.63259e+06
CNBG_6181	4164000	2.24666e+06	4.45968e+06	3.62345e+06
CNBG_0287	45029	1.0535e+07	253263	3.61111e+06
CNBG_2274	1761700	4.23988e+06	4.80198e+06	3.60119e+06
CNBG_4824	2386500	2.92561e+06	5.46208e+06	3.5914e+06
CNBG_3467	6582700	1.76641e+06	2.42469e+06	3.59127e+06
CNBG_5427	7063900	2.59617e+06	1.08845e+06	3.58284e+06
CNBG_4876	6298700	2.47654e+06	1.93432e+06	3.56985e+06
CNBG_5545	4417400	3.71159e+06	2.51035e+06	3.54645e+06
CNBG_0022	1908900	4.03504e+06	4.68488e+06	3.54294e+06
CNBG_5471	3645800	3.61891e+06	3.31442e+06	3.52638e+06
CNBG_4926	3391700	5.33334e+06	1.85135e+06	3.52546e+06
CNBG_2425	5259800	2.92488e+06	2.37681e+06	3.5205e+06
CNBG_2764	1408400	3.15622e+06	5.91295e+06	3.49252e+06
CNBG_0253	7256000	2.02967e+06	1.00912e+06	3.4316e+06
CNBG_3586	3303800	3.61569e+06	3.31995e+06	3.41315e+06
CNBG_0332	1530000	4.04909e+06	4.64695e+06	3.40868e+06
CNBG_0168	2347700	3.19312e+06	4.64047e+06	3.39376e+06
CNBG_0282	5585100	1.05074e+06	3.31979e+06	3.31854e+06
CNBG_4319	1822500	3.52725e+06	4.59575e+06	3.31517e+06
CNBG_1601	2033600	3.94557e+06	3.95255e+06	3.31058e+06
CNBG_2164	2695500	3.89799e+06	3.33386e+06	3.30911e+06
CNBG_2702	1679400	5.96836e+06	2.25291e+06	3.30022e+06
CNBG_4297	2343000	2.06584e+06	5.43237e+06	3.2804e+06
CNBG_4205	6458100	1.64385e+06	1.71197e+06	3.27131e+06
CNBG_3133	2355300	2.99765e+06	4.3587e+06	3.23722e+06
CNBG_0554	2194100	3.66489e+06	3.83988e+06	3.23295e+06
CNBG_4072	1975100	6.45814e+06	1.25573e+06	3.22965e+06
CNBG_1940	2335600	3.9425e+06	3.33986e+06	3.20599e+06
CNBG_2231	1853700	2.99267e+06	4.75046e+06	3.19894e+06
CNBG_3745	1905100	3.78407e+06	3.88776e+06	3.19231e+06
CNBG_4697	2208900	5.24724e+06	2.09346e+06	3.1832e+06
CNBG_2563	2291600	3.11288e+06	4.13303e+06	3.17917e+06
CNBG_4386	2398700	3.93869e+06	3.19969e+06	3.17903e+06
CNBG_1925	4318000	1.75147e+06	3.35898e+06	3.14282e+06
CNBG_9645	2387500	4.10605e+06	2.91712e+06	3.13689e+06
CNBG_2448	2513300	3.48157e+06	3.40955e+06	3.13481e+06
CNBG_4184	1165000	4.64927e+06	3.56079e+06	3.12502e+06
CNBG_0123	4649700	2.83659e+06	1.80584e+06	3.09738e+06
CNBG_4125	5122100	2.42383e+06	1.72998e+06	3.09197e+06
CNBG_2766	2657600	3.46224e+06	3.14027e+06	3.0867e+06
CNBG_1454	2478100	3.82888e+06	2.85691e+06	3.05463e+06
CNBG_3281	3281200	2.57918e+06	3.26748e+06	3.04262e+06
CNBG_4801	999950	3.11728e+06	4.99415e+06	3.03712e+06
CNBG_2720	1082400	5.73233e+06	2.27393e+06	3.02955e+06
CNBG_2539	2446000	3.38683e+06	3.25547e+06	3.02944e+06
CNBG_9138	4690200	2.61022e+06	1.75179e+06	3.01741e+06
CNBG_2147	4199800	2.64844e+06	2.20345e+06	3.01723e+06
CNBG_4237	6798800	1.3074e+06	911659	3.00595e+06
CNBG_0959	5328200	1.15667e+06	2.52362e+06	3.00283e+06
CNBG_5605	2742300	3.89462e+06	2.27393e+06	2.97028e+06
CNBG_5394	1612100	1.22703e+06	6.06434e+06	2.96782e+06
CNBG_3780	2764700	3.29664e+06	2.77379e+06	2.94504e+06
CNBG_3856	3426000	3.88305e+06	1.52037e+06	2.94314e+06
CNBG_5954	2286200	2.83688e+06	3.68263e+06	2.93524e+06
CNBG_0104	3128000	3.97383e+06	1.66456e+06	2.92213e+06
CNBG_0247	1868700	4.02508e+06	2.83669e+06	2.91015e+06
CNBG_2440	800250	4.23446e+06	3.59619e+06	2.87697e+06
CNBG_0791	4812200	2.26072e+06	1.49101e+06	2.85464e+06
CNBG_0067	2628900	2.89018e+06	2.9176e+06	2.81223e+06
CNBG_3357	2242500	4.00751e+06	2.14355e+06	2.79785e+06
CNBG_6098	4941900	1.75704e+06	1.64607e+06	2.78167e+06
CNBG_5673	387990	3.13148e+06	4.80166e+06	2.77371e+06
CNBG_5552	2726700	3.29532e+06	2.19175e+06	2.73793e+06
CNBG_2198	1197900	4.28527e+06	2.70899e+06	2.73072e+06
CNBG_4908	2820300	2.13553e+06	3.1951e+06	2.71698e+06
CNBG_5248	1236400	3.54629e+06	3.33733e+06	2.70667e+06
CNBG_9698	2491800	3.38888e+06	2.23079e+06	2.70382e+06
CNBG_2477	2272300	1.06816e+06	4.74635e+06	2.6956e+06
CNBG_2263	907440	4.12435e+06	3.03359e+06	2.68846e+06
CNBG_4337	2581300	2.33159e+06	3.13948e+06	2.68412e+06
CNBG_5788	2425200	2.83337e+06	2.78896e+06	2.68251e+06
CNBG_5059	4362700	921009	2.71279e+06	2.6655e+06
CNBG_4384	2135200	3.82785e+06	1.94981e+06	2.63762e+06
CNBG_4616	2632200	2.54346e+06	2.73444e+06	2.6367e+06
CNBG_2116	1534000	3.71994e+06	2.64452e+06	2.63282e+06
CNBG_4135	2056400	2.91478e+06	2.9255e+06	2.63223e+06
CNBG_2583	1370300	3.92522e+06	2.59205e+06	2.62919e+06
CNBG_2293	908800	3.72638e+06	3.22829e+06	2.62116e+06
CNBG_5709	2544000	852251	4.44925e+06	2.61517e+06
CNBG_1594	3997600	1.78295e+06	2.0647e+06	2.61508e+06
CNBG_2292	1401100	4.12333e+06	2.29052e+06	2.60498e+06
CNBG_3690	470780	1.62087e+06	5.70861e+06	2.60009e+06
CNBG_5630	2123800	4.46932e+06	1.19316e+06	2.59543e+06
CNBG_1895	584320	2.88696e+06	4.27415e+06	2.58181e+06
CNBG_3288	1377000	2.18224e+06	4.14757e+06	2.56894e+06
CNBG_3547	3329800	1.93889e+06	2.37934e+06	2.54934e+06
CNBG_4831	3325500	1.87944e+06	2.44129e+06	2.54874e+06
CNBG_0211	841200	3.3719e+06	3.39912e+06	2.53741e+06
CNBG_2494	5488900	1.66304e+06	440358	2.53076e+06
CNBG_4192	1255700	2.85518e+06	3.44479e+06	2.51856e+06
CNBG_2806	1684600	5.08369e+06	783779	2.51736e+06
CNBG_5302	3677700	1.57958e+06	2.27788e+06	2.51172e+06
CNBG_1531	2666800	2.06188e+06	2.75688e+06	2.49519e+06
CNBG_0120	494680	3.71613e+06	3.23651e+06	2.48244e+06
CNBG_0169	3375900	1.71209e+06	2.34441e+06	2.47747e+06
CNBG_5977	3261600	1.76275e+06	2.30901e+06	2.44445e+06
CNBG_1678	2911800	2.56176e+06	1.81453e+06	2.42936e+06
CNBG_0430	4520800	1.61516e+06	1.08668e+06	2.40755e+06
CNBG_5253	3125300	3.006e+06	1.08538e+06	2.40556e+06
CNBG_2899	809920	3.79256e+06	2.57214e+06	2.39154e+06
CNBG_5683	366290	3.48786e+06	3.30936e+06	2.38784e+06
CNBG_3296	1497000	2.80174e+06	2.85043e+06	2.38306e+06
CNBG_2621	2194100	1.49275e+06	3.42156e+06	2.36947e+06
CNBG_9322	281540	4.03752e+06	2.75514e+06	2.35807e+06
CNBG_5568	2051200	2.29191e+06	2.71911e+06	2.35407e+06
CNBG_2530	3176800	595299	3.26843e+06	2.34684e+06
CNBG_3509	3216600	1.40373e+06	2.40747e+06	2.3426e+06
CNBG_0004	4399100	1.59671e+06	1.01764e+06	2.33781e+06
CNBG_2106	2305800	2.66923e+06	2.02961e+06	2.33488e+06
CNBG_5871	1594800	2.68387e+06	2.718e+06	2.33223e+06
CNBG_2619	1908800	2.21665e+06	2.77158e+06	2.29901e+06
CNBG_1532	2923500	2.29864e+06	1.66234e+06	2.29483e+06
CNBG_5357	1265700	2.30948e+06	3.30383e+06	2.293e+06
CNBG_5724	1073300	2.19293e+06	3.53582e+06	2.26735e+06
CNBG_1386	1568600	2.65942e+06	2.45361e+06	2.22721e+06
CNBG_9057	615770	3.92478e+06	2.12712e+06	2.22256e+06
CNBG_1140	1789000	3.23339e+06	1.50387e+06	2.17542e+06
CNBG_5593	1538400	1.08626e+06	3.83845e+06	2.15437e+06
CNBG_1188	665910	2.32397e+06	3.42441e+06	2.1381e+06
CNBG_3084	2526700	2.49177e+06	1.38685e+06	2.13511e+06
CNBG_3976	1267000	1.27451e+06	3.84809e+06	2.12987e+06
CNBG_5366	1937000	3.01068e+06	1.40964e+06	2.11911e+06
CNBG_2291	4207200	994249	1.15149e+06	2.11765e+06
CNBG_1413	1546700	2.23466e+06	2.52836e+06	2.10324e+06
CNBG_0662	1963500	2.3127e+06	2.01918e+06	2.09846e+06
CNBG_0623	3922400	1.39828e+06	973955	2.09821e+06
CNBG_4147	3385100	818691	2.04842e+06	2.08407e+06
CNBG_1813	842950	3.28522e+06	2.11305e+06	2.08041e+06
CNBG_3889	1994000	2.30904e+06	1.92626e+06	2.07643e+06
CNBG_0705	772490	2.91551e+06	2.49992e+06	2.06264e+06
CNBG_2811	3761500	1.82044e+06	589177	2.05704e+06
CNBG_3206	2750500	1.55703e+06	1.8444e+06	2.05064e+06
CNBG_0929	1477800	2.5439e+06	2.0756e+06	2.03243e+06
CNBG_2136	1347800	1.22504e+06	3.47134e+06	2.01473e+06
CNBG_4813	192850	162672	5.67811e+06	2.01121e+06
CNBG_0942	1247500	2.19922e+06	2.57182e+06	2.00618e+06
CNBG_0315	3943700	617745	1.4322e+06	1.99788e+06
CNBG_4739	4965000	596836	419150	1.99366e+06
CNBG_2281	681010	2.91448e+06	2.37792e+06	1.99114e+06
CNBG_5081	669310	2.77509e+06	2.51224e+06	1.98555e+06
CNBG_1313	2636000	2.04417e+06	1.25579e+06	1.97865e+06
CNBG_4794	3565300	1.24981e+06	1.04682e+06	1.95398e+06
CNBG_4557	2976600	669695	2.19191e+06	1.94607e+06
CNBG_1378	910640	1.3076e+06	3.61294e+06	1.94373e+06
CNBG_6002	3292400	737458	1.79588e+06	1.94191e+06
CNBG_3529	875370	2.74186e+06	2.19318e+06	1.9368e+06
CNBG_3507	213610	1.84943e+06	3.68011e+06	1.91438e+06
CNBG_6176	655900	415305	4.65896e+06	1.91005e+06
CNBG_3618	557290	2.62882e+06	2.54338e+06	1.90983e+06
CNBG_2260	1546700	3.06295e+06	1.06041e+06	1.89002e+06
CNBG_1122	2303700	2.36819e+06	994657	1.88885e+06
CNBG_4565	2793800	1.00904e+06	1.83413e+06	1.87899e+06
CNBG_3377	509080	1.75909e+06	3.32169e+06	1.86328e+06
CNBG_0658	1187200	2.32998e+06	1.98046e+06	1.83255e+06
CNBG_9295	1237500	2.24432e+06	1.95866e+06	1.81349e+06
CNBG_3450	2259500	1.63463e+06	1.53326e+06	1.80913e+06
CNBG_0859	1682800	2.85357e+06	887163	1.80785e+06
CNBG_3285	1780800	1.47913e+06	2.16283e+06	1.80759e+06
CNBG_5507	570300	2.72634e+06	2.11574e+06	1.80413e+06
CNBG_2834	535350	2.69515e+06	2.17121e+06	1.80057e+06
CNBG_3688	2650900	1.41383e+06	1.33666e+06	1.80046e+06
CNBG_0254	1411400	2.02674e+06	1.91551e+06	1.78455e+06
CNBG_1189	1531900	1.91766e+06	1.89323e+06	1.78093e+06
CNBG_0696	1543400	2.8401e+06	931191	1.77156e+06
CNBG_5331	643530	2.51329e+06	2.13565e+06	1.76416e+06
CNBG_3643	3239500	370910	1.68036e+06	1.76359e+06
CNBG_5956	2679100	1.46087e+06	1.118e+06	1.75266e+06
CNBG_1522	795480	1.66113e+06	2.75988e+06	1.73883e+06
CNBG_4858	1585100	2.15003e+06	1.46664e+06	1.73392e+06
CNBG_9481	3179500	1.05197e+06	960901	1.73079e+06
CNBG_2849	1912500	1.65396e+06	1.60166e+06	1.72271e+06
CNBG_1370	163080	2.78651e+06	2.20945e+06	1.71968e+06
CNBG_2432	636570	2.68182e+06	1.8286e+06	1.71566e+06
CNBG_2108	914080	2.72751e+06	1.49774e+06	1.71311e+06
CNBG_1185	1122100	2.01064e+06	1.99674e+06	1.70983e+06
CNBG_4382	1573100	1.062e+06	2.49059e+06	1.70856e+06
CNBG_0214	3147300	1.23632e+06	712727	1.69878e+06
CNBG_0234	1925500	1.62599e+06	1.52539e+06	1.6923e+06
CNBG_9029	3026300	453682	1.58823e+06	1.6894e+06
CNBG_0548	1137700	1.21149e+06	2.6954e+06	1.68153e+06
CNBG_0299	1701900	1.55132e+06	1.78766e+06	1.68029e+06
CNBG_3532	1475900	1.18883e+06	2.30364e+06	1.65612e+06
CNBG_5186	1538000	2.37259e+06	1.04441e+06	1.65166e+06
CNBG_4434	3411000	1.16956e+06	342125	1.64089e+06
CNBG_0572	1343100	1.63258e+06	1.94159e+06	1.63909e+06
CNBG_0777	1100200	1.63624e+06	2.17216e+06	1.6362e+06
CNBG_0555	508460	1.86334e+06	2.51888e+06	1.63023e+06
CNBG_4992	807720	3.26575e+06	810834	1.6281e+06
CNBG_2865	873870	2.02894e+06	1.94633e+06	1.61638e+06
CNBG_4517	2626200	843817	1.35492e+06	1.60831e+06
CNBG_1157	1363000	1.12039e+06	2.33762e+06	1.607e+06
CNBG_1452	1529400	1.03866e+06	2.25023e+06	1.60609e+06
CNBG_5399	530480	1.80902e+06	2.47764e+06	1.60571e+06
CNBG_1819	1084900	1.75133e+06	1.94349e+06	1.59324e+06
CNBG_3398	1187300	1.80316e+06	1.78119e+06	1.59055e+06
CNBG_9509	2818100	1.27748e+06	675273	1.59029e+06
CNBG_4417	3257900	1.19064e+06	311451	1.58666e+06
CNBG_3700	367730	3.74776e+06	591895	1.56913e+06
CNBG_1904	967620	1.85646e+06	1.82291e+06	1.54899e+06
CNBG_1486	1797400	1.71706e+06	1.12739e+06	1.54728e+06
CNBG_4368	2816200	854140	960554	1.54363e+06
CNBG_2483	1185900	1.91546e+06	1.50199e+06	1.53445e+06
CNBG_1455	857870	2.05764e+06	1.65839e+06	1.52463e+06
CNBG_3478	492760	2.43921e+06	1.63911e+06	1.52369e+06
CNBG_1533	1095800	2.12587e+06	1.34413e+06	1.52193e+06
CNBG_5510	1445200	513362	2.58478e+06	1.51445e+06
CNBG_4180	2985000	1.18517e+06	368959	1.51304e+06
CNBG_4062	1568800	791443	2.17563e+06	1.51196e+06
CNBG_5699	1966000	1.12207e+06	1.4407e+06	1.50959e+06
CNBG_0568	1388400	1.26312e+06	1.87427e+06	1.5086e+06
CNBG_0422	969980	1.51867e+06	2.00227e+06	1.49697e+06
CNBG_5948	134530	645960	3.70476e+06	1.49508e+06
CNBG_1325	1715600	1.42781e+06	1.33972e+06	1.49438e+06
CNBG_1718	993080	794825	2.6638e+06	1.4839e+06
CNBG_5132	2343100	983999	1.10673e+06	1.47794e+06
CNBG_1095	756320	2.36995e+06	1.29097e+06	1.47241e+06
CNBG_5407	773220	1.45125e+06	2.18211e+06	1.46886e+06
CNBG_0291	1099200	1.00876e+06	2.28389e+06	1.46395e+06
CNBG_1137	379100	1.83054e+06	2.16821e+06	1.45928e+06
CNBG_5976	1733600	1.52599e+06	1.10612e+06	1.45523e+06
CNBG_0496	1923400	1.27618e+06	1.14989e+06	1.44982e+06
CNBG_1852	883990	1.34441e+06	2.11321e+06	1.4472e+06
CNBG_1647	854750	1.82351e+06	1.6535e+06	1.44392e+06
CNBG_1530	1676000	1.31754e+06	1.31069e+06	1.43474e+06
CNBG_2503	1213200	946281	2.12127e+06	1.42692e+06
CNBG_5532	1648000	1.20858e+06	1.41469e+06	1.42376e+06
CNBG_9062	1417100	1.58045e+06	1.27254e+06	1.42337e+06
CNBG_5247	212760	2.21738e+06	1.82069e+06	1.41694e+06
CNBG_2245	1303600	1.70037e+06	1.20968e+06	1.40455e+06
CNBG_0492	1257300	1.89057e+06	1.05548e+06	1.40112e+06
CNBG_0389	1582200	1.43444e+06	1.15846e+06	1.3917e+06
CNBG_5967	1665500	1.24182e+06	1.22393e+06	1.37708e+06
CNBG_5585	1859000	1.12402e+06	1.12489e+06	1.3693e+06
CNBG_5648	922110	1.1133e+06	2.03277e+06	1.35606e+06
CNBG_4388	1741200	1.22392e+06	1.06479e+06	1.3433e+06
CNBG_1665	1455600	781720	1.77328e+06	1.33687e+06
CNBG_3286	416390	1.44686e+06	2.12491e+06	1.32939e+06
CNBG_0469	922280	2.14695e+06	849978	1.3064e+06
CNBG_4891	1527000	1.29294e+06	1.09122e+06	1.30372e+06
CNBG_2657	222640	2.15867e+06	1.50548e+06	1.2956e+06
CNBG_2961	824120	650543	2.37302e+06	1.28256e+06
CNBG_4299	1070400	1.51076e+06	1.26488e+06	1.28201e+06
CNBG_4419	839040	2.04343e+06	954691	1.27905e+06
CNBG_0970	1094800	1.48426e+06	1.23197e+06	1.27034e+06
CNBG_9341	596870	1.6973e+06	1.51413e+06	1.26943e+06
CNBG_4597	722070	1.92762e+06	1.15375e+06	1.26781e+06
CNBG_0981	888070	1.46111e+06	1.423e+06	1.25739e+06
CNBG_0274	699320	1.57723e+06	1.49012e+06	1.25556e+06
CNBG_0428	545440	1.42461e+06	1.76206e+06	1.24404e+06
CNBG_9130	1237500	928082	1.52168e+06	1.22909e+06
CNBG_5934	849930	1.58426e+06	1.24338e+06	1.22586e+06
CNBG_4689	1013000	518663	2.14308e+06	1.22491e+06
CNBG_5866	248090	1.6645e+06	1.75716e+06	1.22325e+06
CNBG_4302	2085000	885122	671891	1.214e+06
CNBG_2887	1062900	1.71999e+06	819905	1.20093e+06
CNBG_1963	678080	1.23335e+06	1.67752e+06	1.19632e+06
CNBG_2666	1839800	535018	1.2135e+06	1.19611e+06
CNBG_0107	529670	1.61267e+06	1.41415e+06	1.1855e+06
CNBG_1992	1688300	672974	1.17083e+06	1.17737e+06
CNBG_5695	1017400	1.21156e+06	1.30034e+06	1.17643e+06
CNBG_5620	1045800	1.35063e+06	1.1007e+06	1.16571e+06
CNBG_0919	467810	1.57401e+06	1.45178e+06	1.16453e+06
CNBG_5680	1112000	1.35134e+06	993093	1.15214e+06
CNBG_5500	597110	884258	1.96292e+06	1.1481e+06
CNBG_5598	2410900	458616	571620	1.14705e+06
CNBG_1179	2012800	396754	1.01089e+06	1.14015e+06
CNBG_2134	657190	1.5194e+06	1.23661e+06	1.13773e+06
CNBG_2903	986420	1.00885e+06	1.40753e+06	1.13427e+06
CNBG_0125	950870	1.78105e+06	668193	1.13337e+06
CNBG_1227	411980	2.24784e+06	732687	1.13083e+06
CNBG_0516	439820	1.01223e+06	1.93906e+06	1.13037e+06
CNBG_3176	1120700	1.38134e+06	882422	1.12815e+06
CNBG_4772	2192700	232090	954264	1.12635e+06
CNBG_0235	1477300	1.04613e+06	847829	1.12375e+06
CNBG_5963	1598800	626164	1.14468e+06	1.12321e+06
CNBG_1519	344820	1.36441e+06	1.6486e+06	1.11928e+06
CNBG_1463	1695900	937086	709724	1.11424e+06
CNBG_3131	1392800	550275	1.38811e+06	1.1104e+06
CNBG_6015	502050	1.24259e+06	1.57783e+06	1.10749e+06
CNBG_0418	374710	1.36693e+06	1.57935e+06	1.107e+06
CNBG_3782	704090	1.08712e+06	1.51801e+06	1.10308e+06
CNBG_2651	1079400	1.29229e+06	932187	1.10129e+06
CNBG_4206	1789200	481047	1.02742e+06	1.09922e+06
CNBG_2429	785730	1.42316e+06	1.07206e+06	1.09365e+06
CNBG_5616	1174500	937042	1.16785e+06	1.09313e+06
CNBG_9279	560080	347718	2.36401e+06	1.0906e+06
CNBG_6019	317810	1.49465e+06	1.43443e+06	1.0823e+06
CNBG_5044	640840	1.11507e+06	1.47421e+06	1.07671e+06
CNBG_2931;CNBG_2023	1546100	937408	734488	1.07267e+06
CNBG_0979	473830	1.17897e+06	1.55224e+06	1.06835e+06
CNBG_5597	646440	1.37138e+06	1.1379e+06	1.05191e+06
CNBG_3624	1747800	737589	657779	1.04772e+06
CNBG_0531	1192100	1.61135e+06	334065	1.04584e+06
CNBG_3070	312260	1.59378e+06	1.22453e+06	1.04352e+06
CNBG_2196	691640	558196	1.873e+06	1.04095e+06
CNBG_5618	183050	1.16615e+06	1.7499e+06	1.03303e+06
CNBG_0216	884560	1.04194e+06	1.15803e+06	1.02818e+06
CNBG_3934	113310	2.18034e+06	777773	1.02381e+06
CNBG_0667	2269700	197711	523894	997101
CNBG_4084	564850	1.22344e+06	1.19675e+06	995013
CNBG_0564	1789300	416242	766679	990740
CNBG_1341	305690	1.2231e+06	1.39088e+06	973223
CNBG_3866	773950	1.45497e+06	678876	969266
CNBG_0558	1632400	816729	455829	968320
CNBG_0745	361280	1.85221e+06	688848	967446
CNBG_1870	329320	1.47269e+06	1.07329e+06	958435
CNBG_4437	568650	923279	1.37921e+06	957048
CNBG_0605	1308600	1.01568e+06	538133	954139
CNBG_4573	1604000	783214	450330	945848
CNBG_4747	1330000	1.24899e+06	246152	941714
CNBG_2725	314900	1.40597e+06	1.08088e+06	933915
CNBG_9081	1753300	572823	470242	932122
CNBG_1937	198110	1.47093e+06	1.12715e+06	932065
CNBG_5851	1336000	1.08113e+06	368200	928445
CNBG_0164	222890	1.30863e+06	1.24174e+06	924419
CNBG_3107	955050	1.12868e+06	663358	915695
CNBG_0672	1296600	967805	470052	911486
CNBG_0698	803220	564946	1.34709e+06	905084
CNBG_3748	2091800	128010	486045	901952
CNBG_3982	961700	918901	822433	901011
CNBG_0109	267270	700091	1.72098e+06	896112
CNBG_1433	408950	255634	2.02282e+06	895801
CNBG_5398	497420	764077	1.41643e+06	892642
CNBG_5165	259160	298901	2.11511e+06	891057
CNBG_5913	307560	1.42409e+06	934905	888853
CNBG_4185	1046800	963691	647254	885915
CNBG_2790	1102800	1.04153e+06	513163	885830
CNBG_0803	1251400	760914	629001	880438
CNBG_0866	2310100	111673	212459	878077
CNBG_5748	1098800	849820	672524	873715
CNBG_9690	703770	1.01226e+06	896472	870833
CNBG_3098	834770	307511	1.46098e+06	867754
CNBG_4782	448760	444882	1.69047e+06	861372
CNBG_2859	417900	698188	1.46514e+06	860408
CNBG_1385	333600	1.58368e+06	663848	860374
CNBG_4250	656270	779231	1.11732e+06	850941
CNBG_6035	681660	1.55849e+06	306251	848801
CNBG_9175	246000	1.20266e+06	1.06602e+06	838229
CNBG_1024	340260	743197	1.42272e+06	835392
CNBG_3656	696000	783990	1.02535e+06	835112
CNBG_1935	1984900	267187	250055	834047
CNBG_5524	376530	1.34542e+06	763313	828422
CNBG_5406	267660	1.21821e+06	998592	828155
CNBG_0283	1047500	789363	641944	826269
CNBG_1445	1148400	996328	315970	820233
CNBG_3454	746710	217624	1.48083e+06	815054
CNBG_1980	584160	428615	1.42816e+06	813644
CNBG_1984	403610	1.1709e+06	838221	804245
CNBG_4612	401630	915460	1.08606e+06	801051
CNBG_3388	1448300	504065	449176	800514
CNBG_4104	669930	703181	1.02059e+06	797900
CNBG_0002	299010	341202	1.7461e+06	795438
CNBG_2078	417170	1.17475e+06	783131	791685
CNBG_0393	542470	1.18604e+06	626204	784906
CNBG_0830	958920	929472	464568	784320
CNBG_9458	905900	584991	857042	782644
CNBG_2302	588750	698993	1.04948e+06	779074
CNBG_3788	148740	1.06336e+06	1.11389e+06	775331
CNBG_5897	469030	764018	1.0812e+06	771415
CNBG_0799	269520	640411	1.37071e+06	760214
CNBG_4915	550410	981129	737238	756259
CNBG_0931	524750	1.01795e+06	721893	754866
CNBG_4193	458730	1.14525e+06	659028	754336
CNBG_3738	778860	1.15036e+06	327143	752122
CNBG_0238	313550	1.25441e+06	682401	750119
CNBG_2777	855570	270657	1.11484e+06	747023
CNBG_3272	74350	1.46068e+06	693447	742827
CNBG_9053	1165300	383913	674862	741358
CNBG_3918	709840	980397	530974	740404
CNBG_3158	231510	1.47694e+06	506637	738361
CNBG_2862	427080	1.38583e+06	385315	732743
CNBG_5137	661070	627994	903030	730698
CNBG_4399	966640	778792	443376	729603
CNBG_5547	833170	907671	442555	727798
CNBG_0526	587240	542602	1.04341e+06	724418
CNBG_0379	1256800	433578	480309	723562
CNBG_4005	1499000	477255	190856	722370
CNBG_5497	231110	818311	1.11386e+06	721094
CNBG_4696	276690	941098	937386	718391
CNBG_0926	705210	473887	958910	712669
CNBG_0733	649200	490491	992982	710891
CNBG_3564	1204000	454472	448813	702428
CNBG_4429	668150	517403	916131	700561
CNBG_1625	849040	294670	953790	699167
CNBG_5990	739230	538063	812556	696617
CNBG_2623	299660	865692	922974	696109
CNBG_4216	799610	963120	319779	694170
CNBG_5787	215990	1.46297e+06	395066	691341
CNBG_5288	575230	817242	674262	688911
CNBG_3409	563790	813567	682353	686570
CNBG_2129	65608	590291	1.40132e+06	685741
CNBG_0832	316670	477358	1.26071e+06	684911
CNBG_5602	1063100	481384	504235	682906
CNBG_2770	453260	518692	1.07111e+06	681022
CNBG_1346	410040	805880	814342	676754
CNBG_9583	670720	688378	666834	675311
CNBG_1232	732230	246337	1.04044e+06	673002
CNBG_5965	168310	1.50373e+06	331410	667817
CNBG_1406	502540	754969	719333	658947
CNBG_4120	472310	822762	680947	658673
CNBG_5353	928080	380940	643461	650827
CNBG_0822	128120	566264	1.25506e+06	649816
CNBG_4046	160050	1.11658e+06	670706	649113
CNBG_4398	133340	950059	839501	640967
CNBG_4832	273110	641567	999272	637983
CNBG_5266	1388200	389257	129659	635705
CNBG_0682	662980	198355	1.04526e+06	635531
CNBG_2300	186170	784327	934905	635134
CNBG_9066	200620	1.00362e+06	672998	625746
CNBG_5636	447850	614611	810944	624469
CNBG_2135	542630	807476	515265	621790
CNBG_0842	202450	1.14767e+06	513843	621320
CNBG_4848	478700	1.03302e+06	300041	603920
CNBG_1821	700970	663442	437877	600763
CNBG_4690	1035600	371262	394734	600532
CNBG_0372	711830	431221	654903	599318
CNBG_1517	518460	780783	490201	596482
CNBG_5579	341610	621625	814468	592568
CNBG_0328	783610	739976	249913	591166
CNBG_6121	689000	545223	533297	589173
CNBG_2066	169580	848180	748996	588919
CNBG_4014	149160	867947	743654	586920
CNBG_1350	275000	689081	792265	585448
CNBG_5152	653430	541929	551044	582134
CNBG_3526	760010	702815	276257	579694
CNBG_2189	80761	1.34623e+06	304734	577241
CNBG_0411	331570	965492	430418	575826
CNBG_3252	281630	341978	1.10351e+06	575706
CNBG_1776	405470	377163	924949	569194
CNBG_4724	181620	715143	796216	564326
CNBG_4362	484800	653881	541009	559897
CNBG_9140	871190	345580	457757	558176
CNBG_0329	701850	363824	604901	556858
CNBG_3899	449680	562852	652754	555095
CNBG_5252	711750	491502	457552	553601
CNBG_1537	546950	735598	367442	549997
CNBG_5469	256830	718277	674562	549890
CNBG_6205	456890	525457	666708	549685
CNBG_2710	175870	449743	1.0219e+06	549172
CNBG_6153	180060	719463	734504	544676
CNBG_0933	287270	416096	924538	542635
CNBG_4455	238560	337395	1.05188e+06	542612
CNBG_2748	534220	870729	180631	528527
CNBG_0737	58995	893248	632620	528288
CNBG_0715	638150	495528	446205	526628
CNBG_2018	727280	457898	391067	525415
CNBG_3120	243440	778397	544644	522160
CNBG_2998	793010	558064	214513	521863
CNBG_9044	53778	732040	759631	515150
CNBG_6152	154550	955316	433373	514413
CNBG_4816	751470	161823	617102	510132
CNBG_4055	670810	397881	455640	508110
CNBG_0054	790540	354350	368959	504616
CNBG_5009	259720	553613	684171	499168
CNBG_4121	42981	568109	873794	494961
CNBG_5756	949470	207491	315939	490967
CNBG_0838	236360	529000	695960	487107
CNBG_1021	554910	295768	608457	486378
CNBG_0977	295050	424866	708223	476046
CNBG_5339	521760	208370	696845	475658
CNBG_9632	277210	579280	549843	468778
CNBG_2513	155740	882955	367126	468607
CNBG_9251	245120	743680	413682	467494
CNBG_9585	145240	532309	723410	466986
CNBG_2709	829580	225311	338980	464624
CNBG_2335	131420	721513	538575	463836
CNBG_0448	459960	337761	583077	460266
CNBG_1044	201300	567025	609579	459301
CNBG_0342	83844	815734	475726	458434
CNBG_0359	557090	271711	544501	457767
CNBG_1719	449130	482995	435759	455961
CNBG_0872	215010	762569	386485	454688
CNBG_0447	211820	653457	496728	454002
CNBG_5393	172880	820975	366873	453576
CNBG_0012	303310	550436	499984	451243
CNBG_3287	108240	765028	465975	446414
CNBG_4195	360810	714060	260580	445150
CNBG_9137	137370	844051	347387	442936
CNBG_1638	444810	447166	427115	439697
CNBG_5321	490330	555560	249913	431934
CNBG_1264	475250	457737	354941	429310
CNBG_1280	150500	739698	392363	427520
CNBG_9058	894240	201591	182607	426146
CNBG_0988	207080	756419	307168	423556
CNBG_5228	84562	627116	548184	419954
CNBG_0743	157300	631128	470337	419588
CNBG_5639	255800	590350	403394	416515
CNBG_0404	205220	296324	746878	416141
CNBG_5241	307130	716959	220977	415022
CNBG_6135	158170	431235	621684	403697
CNBG_5142	222050	550070	435569	402563
CNBG_2152	159170	622606	414077	398618
CNBG_0415	95192	483829	606245	395089
CNBG_1043	185960	536116	459385	393820
CNBG_0504	663170	236248	272116	390512
CNBG_2412	545760	358567	261370	388566
CNBG_1752	148410	249909	760658	386326
CNBG_6197	99868	545765	482774	376136
CNBG_5227	534340	200727	382976	372681
CNBG_1138	121920	399067	588355	369781
CNBG_1252	264800	248181	595072	369351
CNBG_4391	122310	360676	623913	368966
CNBG_1934	564190	349533	188264	367329
CNBG_2150	336790	412230	351765	366928
CNBG_4402	131840	836950	123970	364253
CNBG_4345	474670	220508	394576	363251
CNBG_4157	177630	572413	326353	358799
CNBG_0567	651750	215779	195787	354438
CNBG_5225	334230	470696	242675	349200
CNBG_1724	238450	244126	550333	344303
CNBG_5362	274190	241739	515724	343884
CNBG_3264	378900	131696	507775	339457
CNBG_2745	82346	543905	376449	334234
CNBG_5083	336550	282502	374000	331017
CNBG_5611	316100	303850	371724	330558
CNBG_0330	198090	498384	294747	330407
CNBG_6151	282810	351158	344875	326281
CNBG_4651	82006	377324	509987	323106
CNBG_0903	289530	276060	399538	321709
CNBG_4353	99048	408335	436660	314681
CNBG_1995	324310	366401	239514	310075
CNBG_2399	417260	291668	208161	305696
CNBG_4764	279910	150271	484244	304808
CNBG_2784	453260	280247	135908	289805
CNBG_2848	522100	205910	124956	284322
CNBG_4182	450470	215091	177565	281042
CNBG_4897	208030	175748	453301	279026
CNBG_3167	203290	399184	229858	277444
CNBG_6190	51868	482526	286719	273704
CNBG_1753	170780	396431	252283	273165
CNBG_0001	67884	337571	411754	272403
CNBG_0973	141330	302547	366320	270066
CNBG_1127	133670	307101	358576	266449
CNBG_1721	349180	217609	229195	265328
CNBG_1877	546180	118323	122886	262463
CNBG_1529	291650	135737	350153	259180
CNBG_5378	74615	483493	208635	255581
CNBG_1592	61248	317980	385710	254979
CNBG_9363	280390	207462	269224	252359
CNBG_2067	116970	180389	449729	249029
CNBG_3464	78843	342900	312272	244672
CNBG_2512	463060	176729	93416.2	244402
CNBG_0092	142620	99304.8	489237	243721
CNBG_5235	164730	268270	255602	229534
CNBG_2590	378750	174298	129582	227543
CNBG_2041	113680	130322	431192	225065
CNBG_1892	189810	279647	204605	224687
CNBG_0829	194710	32288.5	437719	221572
CNBG_1187	256340	249968	155555	220621
CNBG_1558	205770	334554	120874	220400
CNBG_0717	126920	251315	268703	215646
CNBG_1195	59152	435979	145109	213413
CNBG_3443	83183	203333	346629	211048
CNBG_2822	220070	101545	291728	204448
CNBG_3953	135440	274215	197130	202262
CNBG_5089	35969	310307	256898	201058
CNBG_6009	292170	174225	126568	197654
CNBG_1798	171040	122733	285012	192928
CNBG_3625	81278	131183	363665	192042
CNBG_3307	246200	113714	213549	191154
CNBG_4603	164700	258577	148051	190443
CNBG_9318	220230	222426	116739	186465
CNBG_1482	107580	332109	97593	179094
CNBG_4693	68980	165733	300926	178546
CNBG_3435	241030	167636	111490	173385
CNBG_3083	229850	132536	155262	172550
CNBG_5239	53136	229015	222937	168363
CNBG_9567	47997	331846	105389	161744
CNBG_9411	191630	87135.9	204305	161023
CNBG_3591	77601	145103	246246	156317
CNBG_1013	198260	104024	164259	155514
CNBG_0778	54079	193230	216694	154668
CNBG_3064	123470	77413.6	252852	151245
CNBG_5166	123640	139288	186352	149760
CNBG_5867	152090	215837	66724.5	144884
CNBG_3666	102590	145471	184519	144193
CNBG_9661	165800	111723	143927	140483
CNBG_4524	49076	161838	207370	139428
CNBG_10170	43063	185177	182970	137070
CNBG_1962	51726	186876	171781	136794
CNBG_4266	49289	286690	69368.4	135116
CNBG_1617	50455	171209	182101	134588
CNBG_5508	33387	113812	240668	129289
CNBG_4946	123870	178149	83858.4	128626
CNBG_2258	167990	35080.7	156670	119914
CNBG_9671	45391	180902	103312	109868
CNBG_0410	61560	108537	154319	108138
CNBG_2902	19696	202337	97006.7	106347
CNBG_0324	119490	85785.9	105466	103581
CNBG_1663	32743	66332.5	169917	89664.1
CNBG_3687	64716	105847	87965.7	86176.2
CNBG_3508	82321	71597.8	97300.7	83739.8
CNBG_0103	23100	112660	103908	79889.3
CNBG_9304	71991	94446.6	65205.8	77214.5
CNBG_2717	26312	83794.6	100314	70140.3
CNBG_1154	49367	31431.9	114180	64993
CNBG_2113	45422	55515	78821.9	59919.7
CNBG_5453	38958	80984.8	48618.7	56187.2
CNBG_0129	29948	56520.9	47985	44818
CNBG_4820	16318	18987.7	51744.6	29016.8
