# Supplementary material for: Cryptococcus extracellular vesicles properties and their use as vaccine platforms
Source: J Extracell Vesicles. 2021 Aug 2;10(10):e12129. doi: 10.1002/jev2.12129 (PMC8329992; doi:10.1002/jev2.12129)
Supplement: Supplementary file 6 — Supporting Information [file JEV2-10-e12129-s001.xlsx]

## Sheet: Feuil1
Table S4: Ev enriched proteins in Cryptococcus
locus deutero	IBAD deutero	Enrich deutero	locus deneo	IBAQ deneo	Enrichment deneo	locus neo	IBAQ neo	Enrichment neo		kDa	GPI	signalP	TMHMM	fungiDB	SGD	NCBI	reference
CNBG_1155	6.43853e+10	158.822	CNA07540	2.23519e+10	161.664	CNAG_00776	2.79032e+10	103.518	MP88	38.2	yes	no	no	MP88, immunoreactive mannoprotein MP88	none	none	http://www.ncbi.nlm.nih.gov/pubmed/?term=12228274
CNBG_2366	7.09845e+09	22.3341	CNG03500	-	-	CNAG_03223	9.52535e+09	21.9669	VEP1	21.5	yes	no	no	hypothetical protein	none	none	-
CNBG_3432	4.00425e+09	3.92303	CNC03950	2.00859e+09	9.49304	CNAG_02775	4.08231e+09	9.00406	BIM1	22.5	yes	no	no	hypothetical protein	none	GPI anchored protein	-
CNBG_9064	5.75108e+09	15.3313	CND03490	2.6173e+09	25.8509	CNAG_01230	3.41082e+09	8.38483	MP98/CDA2	48.3	yes	no	no	MP98, chitin deacetylase 2	CDA2, Chitin deacetylase	Catalytic NodB homology domain of Mucor rouxii chitin deacetylase	https://doi.org/10.1073/pnas.181331398
CNBG_5182	6.53743e+09	76.064	CNE05040	1.17135e+09	11.113	CNAG_02030	2.52815e+09	18.6487	GOX2	72.2	yes	no	no	glyoxal oxidase	none	Glyoxal oxidase N-terminus	https://doi.org/10.1111/cmi.12961
CNBG_1499	9.41973e+08	2.48414	CNA03960	7.7083e+08	3.21291	CNAG_00407	1.33394e+09	4.06792	GOX1	70.8	yes	no	no	glyoxal oxidase	none	Glyoxal oxidase N-terminus domain containing protein	-
CNBG_1745	1.39852e+09	35.0802	CNF01800	9.16642e+08	7.5602	CNAG_05799	1.11319e+09	11.9831	CDA1	48.9	yes	no	no	CDA1, Chitin deacetylase	CDA1, Chitin deacetylase	Catalytic NodB homology domain of Mucor rouxii chitin deacetylase	https://doi.org/10.1128/EC.00399-06
CNBG_4970	1.33998e+09	28.9527	CNN02260	3.13854e+08	9.99729	CNAG_06501	1.11058e+09	48.3676	GAS1	58.8	yes	no	no	1,3-beta-glucanosyltransferase	GAS1, Beta-1,3-glucanosyltransferase	Glucanosyltransferase	-
CNBG_5332	1.67434e+09	9.98381	CNE03480	4.34294e+08	4.30196	CNAG_02189	7.30311e+08	7.60062	AMY1	57.4	yes	no	no	Alpha-amylase	none	Alpha amylase catalytic domain	-
CNBG_5365	1.25432e+10	75.1509	CNE03150	3.21941e+09	475.065	CNAG_02225	3.85265e+08	132.629	EXG104	48.9	yes	no	no	EXG104, glucan 1,3-beta-glucosidase	EXG1, Major exo-1,3-beta-glucanase of the cell wall	Aryl-phospho-beta-D-glucosidase BglC	https://doi.org/10.1016/j.cell.2008.07.046
CNBG_0806	1.31294e+09	91.9695	CND03580	9.04752e+08	35.2201	CNAG_01239	3.5988e+08	14.6243	CDA3	44.2	yes	no	no	CDA3, Chitin deacetylase	CDA2, , Chitin deacetylase	Catalytic NodB homology domain of Mucor rouxii chitin deacetylase	https://doi.org/10.1128/EC.00399-06
CNBG_5038	7.56609e+08	7.13772	CNN01470	6.07332e+08	19.1448	CNAG_06422	2.9783e+08	6.66347	VEP5	22.7	yes	no	no	hypothetical protein	none	GPI anchored protein	-
CNBG_10069	8.27784e+08	22.8638	CNI03080	4.93785e+08	8.01611	CNAG_04171	2.59595e+08	7.32332	ROT1	27.1	yes	no	no	hypothetical protein	ROT1, Molecular chaperone involved in protein folding in ER	ROT1 chaperone domain	-
CNBG_5735	4.70101e+08	117.232	CNH03220	-	-	CNAG_05312	2.53492e+08	7.50297	VEP7	41.6	yes	no	no	hypothetical protein	none	none	-
CNBG_1811	3.69811e+08	15.1809	CNF02420	7.69488e+07	8.11097	CNAG_05731	1.30734e+08	11.379	GOX3	68.9	yes	no	no	glyoxal oxidase	none	Glyoxal oxidase N-terminus	-
CNBG_0269	2.94084e+08	4.29673	CNA02870	-	-	CNAG_00301	5.13101e+07	0.628344	VEP6	26.6	yes	no	no	hypothetical protein	none	none	-
CNBG_5804	2.3237e+08	15.008	CNJ03040	-	-	CNAG_04876	1.27182e+07	0.574995	VEP9	40.3	yes	no	no	endo-1,3(4)-beta-glucanase	none	fungal 1,3(4)-beta-D-glucanase	-
CNBG_0840	4.73251e+09	42.6371	CND03920	-	-	CNAG_01272	-	-	VEP12	22.0	yes	no	no	predicted protein	none	none	-
CNBG_3733	3.41957e+08	4.25749	CNK00060	2.93484e+08	0.688295	CNAG_06924	-	-	SUC2	57.2	yes	no	no	beta-fructofuranosidase	SUC2, Invertase	glycoside hydrolase family 32	-
CNBG_2946	3.96388e+08	2.87864	CNK03430	-	-	CNAG_02008	-	-	OVA1	30.6	yes	yes	yes	OVA1, nuclear protein	none	PhosphatidylEthanolamine-Binding Protein (PEBP) domain	https://doi.org/10.1371/journal.ppat.0030042
CNBG_1576	7.45855e+08	19.6993	CNB03480	2.98036e+08	15.9369	CNAG_03858	-	-	VEP15	29.7	yes	no	no	hypothetical protein	none	none	-
CNBG_3648	2.95782e+09	3.96853	CNC06180	8.69327e+09	156.646	CNAG_03007	7.38218e+09	20.3148	CPC1	12.2	no	no	no	hypothetical protein	none	DUF3759	-
CNBG_5108	2.34252e+08	5.10795	CNN00760	-	-	CNAG_06347	2.57795e+09	21.6679	BLP2	13.1	no	yes	no	BLP2, pr4/barwin domain protein	none	none	https://doi.org/10.1016/j.chom.2011.02.003
CNBG_5058	7.20312e+08	1.04871	CNN01260	2.09353e+09	4.95416	CNAG_06400	1.65878e+09	3.42538	PMA1	108.6	no	no	yes	PMA1, plasma-membrane proton-efflux P-type ATPase	PMA2, Plasma membrane H+-ATPase	plasma-membrane proton-efflux P-type ATPase	http://www.ncbi.nlm.nih.gov/pubmed/?term=11118522
CNBG_3374	3.52325e+09	40.7603	CNC03380	8.9504e+08	12.1246	CNAG_01854	1.47735e+09	10.4841	HEP2	90.7	no	no	yes	heparinase II/III family protein	none	none	-
CNBG_5149	2.42151e+06	7.93111	CNN00270	4.96731e+08	90.8774	CNAG_06291	1.37186e+09	184.137	FPD1	27.2	no	yes	no	FPD1, polysaccharide deacetylase	CDA2, Chitin deacetylase	Catalytic NodB homology domain of Colletotrichum lindemuthianum chitin deacetylase	https://doi.org/10.1128/EC.00399-06
CNBG_3456	4.80662e+08	0.92492	CNC04200	1.62294e+09	14.2325	CNAG_02801	1.31208e+09	7.14841	TRX1	11.5	no	no	no	TRX1, thioredoxin	TRX2, Cytoplasmic thioredoxin isoenzyme	TRX family	https://doi.org/10.1111/j.1365-2958.2005.04735.x
CNBG_1362	2.35902e+08	12.7414	CNA05720	1.37091e+08	104.871	CNAG_00588	1.02076e+09	27.3276	RIL2	18.1	no	yes	no	hypothetical protein	none	Ricin-type beta-trefoil lectin domain containg protein	-
CNBG_0085	4.61656e+08	0.968051	CNB01800	9.7425e+08	3.12384	CNAG_03682	8.01076e+08	4.09266	FRR1	14.7	no	no	no	FRR1, FK506-binding protein 1	FPR1, Peptidyl-prolyl cis-trans isomerase (PPIase)	FKBP-type peptidyl-prolyl cis-trans isomerase	http://www.ncbi.nlm.nih.gov/pubmed/?term=10330150
CNBG_0599	7.65081e+08	4.68383	CND01490	8.52482e+08	2.47456	CNAG_01019	7.97302e+08	2.92002	SOD1	16.1	no	no	no	SOD1, superoxide dismutase [Cu-Zn]	SOD1, Cytosolic copper-zinc superoxide dismutase	Copper/zinc superoxide dismutase	http://www.ncbi.nlm.nih.gov/pubmed/?term=12496163
CNBG_1358	6.02998e+07	0.421835	CNA05680	1.55501e+08	3.12285	CNAG_00584	7.94993e+08	6.61511	PFY1	13.7	no	no	no	Profilin	PFY1, Profilin	Profilin	-
CNBG_5817	2.56431e+09	9.1259	CNJ03160	2.5675e+09	12.0123	CNAG_04891	7.58106e+08	51.0881	RIL1	21.5	no	yes	no	hypothetical protein	none	Ricin-type beta-trefoil lectin domain containg protein	https://doi.org/10.1186/s12866-015-0532-3
CNBG_4719	8.32118e+07	0.723717	CNL06620	2.96526e+08	5.97352	CNAG_04953	7.55777e+08	3.50231	TSH1	20.7	no	no	yes	hypothetical protein	none	SUR7/PalI family	-
CNBG_4258	4.46379e+08	5.19115	CNH02560	5.70504e+08	10.4331	CNAG_05615	7.47093e+08	9.85999	SSO1	38.6	no	no	yes	syntaxin 1B/2/3	SSO1, Plasma membrane t-SNARE	t-SNARE complex subunit	-
CNBG_9173	6.51747e+08	7.93909	CNF01900	9.40969e+08	36.4566	CNAG_05788	7.321e+08	20.9422	VMA10	13.4	no	no	no	V-type ATPase, G subunit	none	Vacuolar (H+)-ATPase G subunit	-
CNBG_6066	7.43641e+07	8.55549	CND00350	3.39245e+08	31.9096	CNAG_00895	7.08731e+08	27.1594	ZIP1	40.0	no	no	yes	ZIP1, solute carrier family 39 (zinc transporter), member 1/2/3	ZRT1, High-affinity zinc transporter of the plasma membrane	ZIP zinc/iron transport family	https://doi.org/10.1371/journal.pone.0043773
CNBG_4049	2.29015e+08	2.48755	CNE02090	1.12193e+09	5.4644	CNAG_02338	5.83971e+08	3.59204	GIS2	19.6	no	no	no	cellular nucleic acid-binding protein	GIS2, Translational activator for mRNAs with internal ribosome entry sites	universal minicircle sequence binding protein	-
CNBG_2876	7.39032e+08	10.2518	CNI03050	2.41131e+08	4.4449	CNAG_04168	5.75157e+08	12.9725	histone H1/5	19.7	no	no	no	histone H1/5	none	linker histone H1 and H5 family	-
CNBG_4145	5.08875e+08	3.95381	CNE01150	3.68465e+08	6.95731	CNAG_02443	5.30628e+08	7.20341	VEP3	9.3	no	no	no	NADH dehydrogenase	none	none	-
CNBG_1839	2.1935e+08	1.84351	CNF02720	1.44148e+09	15.6129	CNAG_05701	5.10099e+08	4.18951	TPM1	18.8	no	no	no	TPM1, tropomyosin	TPM1, Major isoform of tropomyosin	Tropomyosin like	https://doi.org/10.1128/EC.00120-12
CNBG_10059	2.45399e+08	1.3793	CNE00210	1.11692e+09	7.01661	CNAG_02545	4.66705e+08	3.80839	IPP1	35.3	no	no	no	Inorganic pyrophosphatase	IPP1, Cytoplasmic inorganic pyrophosphatase (PPase)	Soluble inorganic pyrophosphatase	-
CNBG_5119	1.9077e+08	22.8024	CNN00660	1.73872e+08	10.7788	CNAG_06336	4.63472e+08	25.3896	VEP16	53.9	no	no	yes	glucan 1,3-beta-glucosidase	BGL2, Endo-beta-1,3-glucanase		-
CNBG_1360	1.75416e+08	20.7017	CNA05700	2.99401e+07	7.1327	CNAG_00586	4.16826e+08	23.4584	VEP14	12.1	no	yes	no	hypothetical protein	none	none	-
CNBG_0560	4.04933e+08	0.9493	CND01080	4.78224e+08	20.5974	CNAG_00979	3.98082e+08	33.3014	CTR4	21.8	no	no	yes	CTR4, Copper uptake transporter	CTR3, High-affinity copper transporter of the plasma membrane	Ctr copper transporter family	https://doi.org/10.1128/mBio.00285-12
CNBG_1361	1.417e+07	0.210035	CNA05710	1.51318e+09	136.402	CNAG_00587	3.78531e+08	45.3902	RIL3	20.1	no	yes	no	hypothetical protein	none	Ricin-type beta-trefoil lectin domain containg protein	https://doi.org/10.1186/s12866-015-0532-3
CNBG_10035	3.43128e+08	5.79449	CNA00120	2.79126e+08	2.39686	CNAG_00019	3.62547e+08	4.17516	TIM9	10.1	no	no	no	mitochondrial import inner membrane translocase subunit tim9	TIM9, Essential protein of the mitochondrial intermembrane space		-
CNBG_0679	3.71951e+08	9.15165	CND02350	3.57374e+08	13.1034	CNAG_01109	3.61013e+08	10.2028	VEP4	19.5	no	yes	no	hypothetical protein	none	none	-
CNBG_4796	1.3106e+09	9.9036	CNM00900	5.39104e+08	3.29513	CNAG_06081	3.6061e+08	2.43138	VEP13	92.1	no	yes	yes	glucose oxidase	none	Choline dehydrogenase	-
CNBG_2330	4.87845e+07	0.295212	CNG03100	2.63641e+08	5.08635	CNAG_03266	3.45674e+08	4.58088	MDH1	34.7	no	no	no	malate dehydrogenase, NAD-dependent	MDH1, Mitochondrial malate dehydrogenase	Glyoxysomal and mitochondrial malate dehydrogenases	-
CNBG_6150	2.30562e+08	19.1594	CNH02920	1.62279e+08	2.01826	CNAG_05654	3.38721e+08	5.75627	TSH2	23.2	no	no	yes	hypothetical protein	none	SUR7/PalI family	-
CNBG_5704	1.29309e+08	5.44615	CNH03510	6.92779e+08	49.5645	CNAG_05277	3.37661e+08	10.5105	SNC2	13.3	no	no	yes	vesicle-associated membrane protein 4	SNC2, Vesicle membrane receptor protein (v-SNARE)	Synaptobrevin	-
CNBG_4553	1.58685e+08	28.881	CNL04840	7.18181e+07	3.06168	CNAG_05138	2.71714e+08	7.37326	SPR1	88.4	no	no	yes	glucan 1,3-beta-glucosidase	SPR1, Sporulation-specific exo-1,3-beta-glucanase	Aryl-phospho-beta-D-glucosidase BglC	-
CNBG_3874	4.74081e+08	10.8248	CNC00760	6.49099e+07	2.73353	CNAG_01562	2.40856e+08	2.11267	BPL4	33.0	no	yes	no	BLP4, pr4/barwin domain protein	none	none	https://doi.org/10.1016/j.chom.2011.02.003
CNBG_2285	1.11796e+08	0.827794	CNG02630	4.39998e+08	5.73121	CNAG_03315	2.19999e+08	3.06383	RHO1	21.7	no	no	no	RHO1, GTP-binding protein rhoA	RHO1, GTP-binding protein of the rho subfamily of Ras-like proteins	Ras homology family A (RhoA)-like	https://doi.org/10.1128/EC.05305-11
CNBG_9657	4.04247e+08	7.89641	CND00550	1.40118e+08	2.82971	CNAG_00914	1.83527e+08	3.00192	KRE6	67.6	no	no	yes	KRE6, glucosidase	KRE6, Type II integral membrane protein	Beta-glucan synthesis-associated protein (SKN1)	https://doi.org/10.1111/j.1365-2958.2010.07119.x
CNBG_2461	2.44996e+08	33.2261	CNG04420	8.54989e+07	3.57127	CNAG_03120	9.53985e+07	3.20443	AGS1	273.4	no	yes	yes	AGS1, alpha-1,3-glucan synthase	none	Alpha amylase catalytic domain found in Alpha 1,3-glucan synthase	http://www.ncbi.nlm.nih.gov/pubmed/?term=17244196
CNBG_0408	3.75531e+08	9.96855	CNA01380	4.32508e+08	13.7674	CNAG_00150	7.58988e+07	3.77373	VEP11	100.9	no	yes	no	peptidase	none	Peptidase S8 family domain cotaining protein	-
CNBG_5036	2.53529e+08	6.63324	CNN01480	8.48214e+07	47.3003	CNAG_06424	7.47164e+07	10.7041	TSH3	26.8	no	no	yes	claudin family protein	none	SUR7/PalI family	-
CNBG_9380	2.1107e+08	181.764	CNC05690	1.47466e+08	39.1191	CNAG_02958	7.35524e+07	14.1474	CFO2	70.7	no	yes	yes	CFO2, ferroxidase	FET5, Multicopper oxidase	Cupredoxin domains of multicopper oxidase	https://doi.org/10.1111/cmi.12961
CNBG_0626	1.55028e+08	7.17057	CND01790	2.54007e+08	6.31393	CNAG_01049	7.22163e+07	2.17048	NOP10	10.8	no	no	no	H/ACA ribonucleoprotein complex subunit 3	NOP10, Subunit of box H/ACA snoRNP complex	Nucleolar RNA-binding protein, Nop10p family	-
CNBG_4847	3.35946e+08	1.06049	CNM01420	6.38013e+08	13.2004	CNAG_06140	7.18181e+07	2.96295	ACB1	11.9	no	no	no	long-chain fatty acid transporter	ACB1, Acyl-CoA-binding protein	Acyl CoA binding protein	-
CNBG_4441	3.64696e+08	14.9341	CNH00790	6.76632e+07	4.39079	CNAG_05411	6.10699e+07	3.38094	LPI9	63.9	no	yes	yes	LPI9, Endoglucanase	none	Glycosyl hydrolase family 9	https://doi.org/10.1371/journal.ppat.1004908
CNBG_9613	6.33575e+08	16.103	CNJ02900	-	-	CNAG_04861	4.54642e+07	1.37062	VEP8	41.8	no	yes	no	transglycosylase SLT domain-containing protein	none	Transglycosylase SLT domain	-
CNBG_3587	1.97779e+08	15.5488	CNC05540	-	-	CNAG_02944	2.08649e+07	4.77074	APH1	59.4	no	yes	no	APH1, phosphate-repressible vacuolar acid phosphatase	PHO5, Repressible acid phosphatase	Histidine phosphatase domain found in histidine acid phosphatases and phytases	https://doi.org/10.1128/mBio.01649-14
CNBG_1859	4.30755e+07	1.1888	CNF02960	4.19647e+08	11.4992	CNAG_05678	1.97699e+07	1.65366	ATO2	32.8	no	no	yes	membrane protein	ATO2, Putative transmembrane protein involved in export of ammonia	GPR1/FUN34/yaaH family	-
CNBG_0394	3.33994e+08	32.9113	CNA01520	2.96673e+07	4.32206	CNAG_00164	5.26228e+06	1.07661	VEP10	53.0	no	yes	no	hypothetical protein	none	Alginate lyase	-
CNBG_4942	4.27015e+08	78.6131	CNM02420	2.31963e+07	1.96742	CNAG_06241	3.60661e+06	0.267788	CFO1	71.2	no	yes	yes	CFO1, acidic laccase	FET5, Multicopper oxidase	Cupredoxin domains of multicopper oxidase	https://doi.org/10.5941/MYCO.2014.42.2.152
CNBG_9112	1.04238e+09	15.9661	CNA06780	3.69703e+06	3.42008	CNAG_00699	-	-	LPI15	146.2	no	yes	no	LPI15, transmembrane receptor	none	WSC domains	https://doi.org/10.1371/journal.ppat.1004908
CNBG_6039	-	-	CND00650	8.98908e+08	27.6251	CNAG_00925	-	-	ISP7	20.7	no	yes	yes	IPS7, Identified spore protein 7	none	none	https://doi.org/10.1371/journal.pgen.1005490
CNBG_0170	-	-	CNB02680	3.79316e+08	10.9911	CNAG_04931	-	-	HXS2	46.0	no	no	yes	HSX2, Putative hexose transporter	RGT2, Plasma membrane high glucose sensor that regulates glucose transport	Sugar (and other) transporter	https://doi.org/10.1371/journal.pone.0064239
CNBG_3188	1.2724e+09	269.78	CNK00840	-	-	CNAG_02598	-	-	CHI21	55.2	no	yes	no	CHI21, Chitinase	CTS2, Putative chitinase	Glycosyl hydrolases family 18	https://doi.org/10.1128/EC.00227-09

## Sheet: Feuil3
locus deutero	locus deneo	locus neo	IBAQ neo	Enrichment neo		kDa	GPI	signalP	TMHMM	fungiDB
CNBG_1155	CNA07540	CNAG_00776	2.79032e+10	103.518	MP88	38.2	yes	no	no	MP88, immunoreactive mannoprotein MP88
CNBG_3648	CNC06180	CNAG_03007	7.38218e+09	20.3148	CPC1	12.2	no	no	no	DUF3759
CNBG_3432	CNC03950	CNAG_02775	4.08231e+09	9.00406	BIM1	22.5	yes	no	no	GPI anchored protein
CNBG_9064	CND03490	CNAG_01230	3.41082e+09	8.38483	MP98/CDA2	48.3	yes	no	no	MP98, chitin deacetylase 2
CNBG_5182	CNE05040	CNAG_02030	2.52815e+09	18.6487	GOX2	72.2	yes	no	no	glyoxal oxidase
CNBG_3374	CNC03380	CNAG_01854	1.47735e+09	10.4841	HEP2	90.7	no	no	yes	heparinase II/III family protein
CNBG_1745	CNF01800	CNAG_05799	1.11319e+09	11.9831	CDA1	48.9	yes	no	no	Chitin deacetylase
CNBG_4970	CNN02260	CNAG_06501	1.11058e+09	48.3676	GAS1	58.8	yes	no	no	1,3-beta-glucanosyltransferase
CNBG_5817	CNJ03160	CNAG_04891	7.58106e+08	51.0881	RIL1	21.5	no	yes	no	Ricin-type beta-trefoil lectin domain containg protein
CNBG_4258	CNH02560	CNAG_05615	7.47093e+08	9.85999	SSO1	38.6	no	no	yes	t-SNARE complex subunit
CNBG_9173	CNF01900	CNAG_05788	7.321e+08	20.9422	VMA10	13.4	no	no	no	V-type ATPase, G subunit
CNBG_5332	CNE03480	CNAG_02189	7.30311e+08	7.60062	AMY1	57.4	yes	no	no	Alpha-amylase
CNBG_4145	CNE01150	CNAG_02443	5.30628e+08	7.20341	VEP3	9.3	no	no	no	NADH dehydrogenase
CNBG_5365	CNE03150	CNAG_02225	3.85265e+08	132.629	EXG104	48.9	yes	no	no	EXG104, glucan 1,3-beta-glucosidase
CNBG_0679	CND02350	CNAG_01109	3.61013e+08	10.2028	VEP4	19.5	no	yes	no	hypothetical protein
CNBG_0806	CND03580	CNAG_01239	3.5988e+08	14.6243	CDA3	44.2	yes	no	no	CDA3, Chitin deacetylase
CNBG_5038	CNN01470	CNAG_06422	2.9783e+08	6.66347	VEP5	22.7	yes	no	no	hypothetical protein

## Sheet: Feuil2
locus deutero	IBAD deutero	Enrich deutero	locus deneo	IBAQ deneo	Enrichment deneo	locus neo	IBAQ neo	Enrichment neo
CNBG_5911	2.14656e+09	13.2222	CND06280	3.16069e+09	26.3219	CNAG_06847	2.40012e+09	18.4581	small ribsomal protein
CNBG_2105	1.34083e+09	2.72493	CNG00830			CNAG_03510	1.52781e+09	6.54167	large subunit ribosomal protein L36e
CNBG_3465	1.22903e+09	10.3181	CNC04290	1.06894e+09	4.98487	CNAG_02811	5.4579e+08	3.80175	small subunit ribosomal protein S29
CNBG_5461	1.15725e+09	3.00902	CNB04930			CNAG_04011			large subunit ribosomal protein L37a
CNBG_5412	1.05167e+09	11.135	CNB05510	1.79435e+09	9.80025	CNAG_04068	1.30696e+09	7.37419	large subunit ribosomal protein L28e
CNBG_5859	9.78621e+08	11.9951	CND05700			CNAG_01455			large subunit ribosomal protein L39
CNBG_1702	4.82983e+08	7.11241	CNF01340			CNAG_05839	6.53371e+08	5.46159	cytochrome c oxidase subunit 6B
CNBG_1119	3.95555e+08	3.04013	CNA07960			CNAG_00819			40S ribosomal protein S30
CNBG_1782			CNF02150			CNAG_05762	2.38016e+09	3.62858	large subunit acidic ribosomal protein P2
CNAG_00716			CNA06950	8.74118e+08	6.37582	CNAG_00716	1.52906e+09	4.11069	CYC1
CNBG_3655			CNC00700	9.87718e+08	5.77417	CNAG_03015	9.55249e+08	3.35033	60S ribosomal protein L37-A
