# Supplementary material for: Cryptococcus extracellular vesicles properties and their use as vaccine platforms
Source: J Extracell Vesicles. 2021 Aug 2;10(10):e12129. doi: 10.1002/jev2.12129 (PMC8329992; doi:10.1002/jev2.12129)
Supplement: Supplementary file 7 — Supporting Information [file JEV2-10-e12129-s006.xlsx]

## Sheet: C. albicans
Table S5. EV proteome C. albicans Rizzo et al
Protein IDs	iBAQ Al38-4H
C1_08500C_A	6514100000	ENO1	Enolase, involved in glycolysis and gluconeogenesis; also has transglutaminase activity involved in assembly of cell wall polysaccharides; major cell-surface antigen; binds host plasmin/plasminogen; immunoprotective; may be essential
C3_06870W_A	5681800000	TDH3	NAD-linked glyceraldehyde-3-phosphate dehydrogenase; binds fibronectin, laminin; at cell surface; antigenic in infection; farnesol-repressed; stationary phase-enriched; GlcNAc-induced; flow model biofilm induced; Spider biofilm repressed
C1_13940W_A	5197500000	SIM1	Adhesin-like protein; involved in cell wall maintenance, redundant with Sun41; possibly secreted; macrophage-repressed; repressed by Rim101, Cyr1, Ras1; Spider biofilm induced
C4_06570C_A;YLR044C	3167800000	PDC11	Pyruvate decarboxylase; antigenic; on hyphal not yeast cell surface; Hap43, Gcn4, Efg1, Efh1, Hsf1 regulated; fluconazole, farnesol induced; amino acid starvation repressed; flow model biofilm induced; Spider biofilm repressed
C2_08590W_A	2847800000	YWP1	Secreted yeast wall protein; possible role in dispersal in host; mutation increases adhesion and biofilm formation; propeptide; growth phase, phosphate, Ssk1/Ssn6/Efg1/Efh1/Hap43 regulated; mRNA binds She3; flow and Spider biofilm repressed
C2_03270W_A;YKL152C	2692700000	GPM1	Phosphoglycerate mutase; surface protein that binds host complement Factor H and FHL-1; antigenic; fluconazole, or amino acid starvation (3-AT) induced, farnesol-repressed; Hap43, flow model biofilm induced; Spider biofilm repressed
C2_10030C_A	2568100000	MP65	Cell surface mannoprotein; cell-wall glucan metabolism, adhesion; adhesin motif; O-glycosylation; induced by heat, germ tube formation, wall regeneration; mycelial antigen; diagnostic marker; fluconazole-repressed; Spider biofilm induced
C4_02250C_A;YLR001C	2450400000	BGL2	Cell wall 1,3-beta-glucosyltransferase; mutant has cell-wall and growth defects, but wild-type 1,3- or 1,6-beta-glucan content; antigenic; virulence role in mouse systemic infection; rat catheter biofilm induced
CR_03720W_A;YGR043C	2416800000	TAL1	Transaldolase; protein present in exponential and stationary growth phase yeast cultures; oxidative stress-induced via Cap1; induced by nitric oxide independent of Yhb1p; sumoylation target; rat catheter biofilm repressed
C2_03960W_A	2360900000	RPL39	Ribosomal protein L39
C6_00750C_A;YCR012W	2077200000	PGK1	Phosphoglycerate kinase; localizes to cell wall and cytoplasm; antigenic in murine/human infection; flow model biofilm, Hog1-, Hap43-, GCN-induced; repressed upon phagocytosis; repressed in Spider biofilms by Bcr1, Ndt80, Rob1, Brg1
C3_03900C_A;C1_04180W_A;YDR224C;YBL002W	1864500000	HTB1	Histone H2B; induced by adherence to polystyrene; amphotericin B, caspofungin repressed; flucytosine, fluconazole induced; Efg1 regulated; slow growth, increased white-to opaque switch in ectopic expression strains; Spider biofilm repressed (1, 5, 6, 7, 8, 9)
C4_02410C_A	1864300000	AHP1	Alkyl hydroperoxide reductase; immunogenic; fluconazole-induced; amphotericin B, caspofungin, alkaline repressed; core stress response induced; Ssk1/Nrg1/Tup1/Ssn6/Hog1 regulated; flow model biofilm induced; rat catheter biofilm repressed
C1_02330C_A;YLR344W;YGR034W	1751700000		Ribosomal 60S subunit protein
C5_05050W_A	1720500000	ADH1	Alcohol dehydrogenase; oxidizes ethanol to acetaldehyde; at yeast cell surface; immunogenic in humans/mice; complements S. cerevisiae adh1 adh2 adh3 mutant; fluconazole, farnesol-induced; flow model biofilm induced; Spider biofilm repressed
C2_00210W_A	1609100000	RPL38	60S ribosomal ribosomal protein subunit
C3_01550C_B	1501100000	TOS1	Protein similar to alpha agglutinin anchor subunit; secreted; exogenously expressed protein is a substrate for Kex2 processing in vitro; fluconazole-induced; induced by alpha pheromone in SpiderM medium; Hap43-induced
C3_04960W_A;C1_11390W_A	1395400000	RPL35	Ribosomal protein;
C1_06450C_A;YCR031C;YJL191W	1394300000	RPS14B	Ribosomal protein
C1_10740C_A	1372600000	ASR1	Heat shock protein; transcript regulated by cAMP, osmotic stress, ciclopirox olamine, ketoconazole; repressed by Cyr1, Ras1; colony morphology-related regulated by Ssn6; stationary phase enriched; Hap43-induced; Spider biofilm induced
C2_05410W_A;YLR406C;YDL075W	1294200000		Ribosomal 60S subunit protein L31B
C4_01010C_A	1198000000	DAG7	Secretory protein; a-specific, alpha-factor induced; mutation confers hypersensitivity to toxic ergosterol analog; fluconazole-induced; induced during chlamydospore formation in C. albicans and C. dubliniensis
C1_07900W_A	1197500000	COI1	Secreted protein; ciclopirox olamine induced; regulated by Ssn6; induced by nitric oxide independent of Yhb1; Hap43-induced; Spider biofilm repressed
CR_07630C_A	1174300000	RPS27	ribosomal protein
C1_12390C_A	1147700000	RPL27A	ribosomal protein
C5_02110W_A;C5_02080C_A	1132800000	HSP12	Putative heat shock protein; decreased expression in hyphae; transcription is increased in populations of cells exposed to fluconazole over multiple generations; overexpression increases resistance to farnesol and azoles
CR_08150W_A;YHL015W	1050300000	RPS20	ribosomal protein
C3_05240C_A	1041400000	RPL8B	ribosomal protein
C1_03110W_A;YML073C;YLR448W	983930000	RPL6	ribosomal protein
C4_01900C_A	972280000	MDH1	Predicted malate dehydrogenase precursor; macrophage-induced transcript; protein present in exponential and stationary growth phase yeast cultures; Spider biofilm repressed
C1_01370C_A;YKR057W;YJL136C	913220000	RPS21B	ribosomal protein
C5_05390C_A	879900000	PGA4	GPI-anchored cell surface protein; beta-1,3-glucanosyltransferase with similarity to the A. fumigatus GEL family; transcript induced in RHE model of oral candidiasis; fluconazol-induced
C1_13050W_A;YKL006W;YHL001W	854700000	RPL14	ribosomal protein
C7_01160C_A	853260000	orf19.6898.1
C2_08810C_A;YBR011C	848590000
YJL189W;C1_06470W_A	844380000
C3_02110W_A;YEL054C;YDR418W	842560000
C3_00460W_A	824010000
C2_08370C_A;C1_08380W_A;YDR087C	816910000
C1_04680W_A;YPL004C	781290000
C3_06330W_A;C3_06180C_A	778710000
C4_06120W_A;YOR375C;YAL062W	756390000
C5_04590C_A;YPR043W;YJR094W-A	744830000
C1_14120C_A	725190000
C1_07030C_A	717240000
C7_00710W_A;YOR167C;YLR264W	703660000
C6_01700W_A;YBL092W	700890000
CR_10100C_A;YJL153C	698140000
C4_04900W_A;YGL030W	693070000
C3_07440W_A	687650000
C2_10110W_A;YJR048W	678020000
C7_02380C_A;YDR155C;YML078W	656620000
C5_03540C_A;YLR333C;YGR027C	645900000
C7_02810W_A	630700000
C4_01750C_A;YKL060C	626990000
CR_06340C_A;YBR196C	618020000
C1_10870W_A;YML024W;YDR447C	608580000
CR_01620C_A	594310000
C1_06890C_A	593770000
C3_01490W_A;YOR096W;YNL096C	575800000
C1_08030W_A	555300000
C1_03020C_A;YMR142C;YDL082W	554440000
C6_03130W_A	552110000
CR_10110W_A	541290000
CR_08480C_A;YLR388W;YDL061C	526400000
C4_04890C_A;YGR148C;YGL031C	526270000
C6_00820W_A	524780000
C1_04300C_A	514690000
CR_10350C_A	503370000
C6_04420W_A	502600000
C1_05720W_A	502500000
C6_01970C_A	493580000
C2_01610C_A	487990000
C6_00470C_A;C6_00460C_A	486430000
C2_05710C_A;YPL143W;YOR234C	477720000
C3_00090W_A;YIL069C;YER074W	472400000
C4_07180W_A;YLR167W;C3_07270C_A;YLL039C	466250000
C3_02610C_A	451220000
C3_04810C_A	444920000
C1_10390C_A;YNL162W;YHR141C	442490000
C4_02900C_A	433240000
CR_01470W_A	432980000
C4_00200C_A;YLR303W	432020000
C1_07600W_A	424560000
C3_07150C_A	423690000
C4_01700C_A	418300000
C1_02990C_A	415580000
C2_05180W_A	412930000
C1_03190C_A	399050000
CR_09690C_A;YMR006C	398030000
C2_08160C_A	396730000
C6_04250W_A	378040000
C1_14110C_A	375120000
C3_04140C_A	369150000
C5_00370W_A;YLL050C	367780000
C1_03030W_A;YMR143W;YDL083C	346790000
C1_02590C_A;YMR096W;YNL333W;YFL059W	333570000
CR_04510W_A;YFR053C;YGL253W	333130000
C2_00610C_A	330920000	ATP18	F1F0 ATP synthase complex subunit; gene has intro
C1_04170C_A;YDR225W;YBL003C	329170000
C4_01270W_A	325390000
C3_04670C_A	323080000
CR_08360C_A	318170000
C1_08320W_A	317980000
C5_02860C_A	303000000
C1_11650W_A	298790000
C1_13860C_A;YHR183W;YGR256W	290470000
C6_03400C_A	290340000
C1_11360W_A;YLR185W	284290000
CR_06800C_A;C1_04240C_A;YNL030W;YBR009C	279100000
C1_03010W_A	278860000
C1_00490C_A	274550000
YGR192C;YJR009C;YJL052W	273150000
C2_05610C_A;YER102W;YBL072C	271500000
C1_05110C_A;YDR035W	270280000
C5_04110W_A	269260000
C7_03180C_A	255730000
CR_08890C_A	255010000
C5_01540W_A;YDR025W;YBR048W	254270000
CR_07150W_A;CR_07490C_A	253810000
C6_02040W_A	249560000
C7_03920C_A	242570000
C3_05200W_A;YOL121C;YNL302C	239420000
C6_01610W_A;YJR047C;YEL034W	236770000
C3_04590W_A	236640000
C2_07630C_A	236260000
CR_04810W_A	235460000
C6_02070C_A;YER117W;YBL087C	234040000
C1_03510C_A	230760000
C4_04390W_A	227400000
C1_00220W_A	222740000
C2_09220W_A	219730000
C5_03070W_A;YJR123W	215730000
C1_02620C_A;YJR139C	215710000
C1_04360C_A	212940000
C7_00960W_A;YML026C;YDR450W	212260000
C1_13480W_A;YER103W;YBL075C	208140000
C6_00440C_A	208080000
C1_11040W_A;YFR032C-A	207350000
C5_04270C_A	203590000
C3_05000W_A;YDL135C	203350000
CR_07800W_A	201770000
C4_04480C_A	201250000
YNL031C;YBR010W;CR_06810W_A;C3_07090W_A;C1_04260W_A	200300000
C1_06460C_A;C1_03620C_A	199670000
C1_01690C_A	199600000
C2_04600C_A;YJL177W	198970000
C5_02890W_A	198570000
C1_10100C_A;YER009W	196800000
C3_02470C_A	196680000
C1_10280C_A	193570000
CR_03770C_A	192530000
C2_01780W_A	187300000
C1_14090W_A	186120000
C1_11060C_A;YIL018W;YFR031C-A	185460000
C3_07470W_A	179070000
C2_03080W_A	177050000
C5_00930C_A;YLR178C	176340000
C2_02970C_A;YOR374W;YER073W	169510000
C4_06720W_A;YDL014W	169210000
C6_03080C_A	168740000
C5_04470C_A	168020000
C2_01620W_A	167650000
C7_00110W_A	162570000
C1_04610W_A;YBL099W	161760000
CR_01970C_A	159680000
C2_05930W_A	158250000
C5_02710W_A;YDR353W;YHR106W	157160000
C6_00850W_A;YBR244W;YIR037W	156280000
C2_07380W_A;YJR045C	151540000
C2_05460W_A;YAL038W	150040000
C1_03220C_A;YDR099W;YER177W	149920000
C2_06870C_A	148270000
CR_08090W_A;YNL209W;YDL229W	146220000
C6_02100W_A	145400000
C4_04050C_A	145180000
C4_01520C_A;YOR312C;YMR242C	141930000
C1_12030W_A;YIL074C	141540000
C4_02340W_A	139850000
C7_01250W_A	139690000
C2_02030W_A;YBR249C	139450000
C6_00100C_A	137920000
C3_03280C_A;YOL012C	136630000
C1_09630W_A;YNL037C	132630000
C2_06730W_A	131600000
CR_05390W_A	131400000
C7_03630C_A	130140000
C4_00270W_A	128550000
CR_00860C_A	127180000
C1_14280C_A	125500000
C6_02240C_A;YPL220W;YGL135W	122760000
C5_04130C_A	122580000
C5_02270W_A;YCR053W	121970000
C3_04500C_A	120770000
C3_03520C_A;YGR135W	120500000
CR_10250C_A;YDL168W	118670000
C1_01060W_A	117640000
C1_11200W_A	117150000
C3_05710W_A	116840000
C1_13700W_A;YFL039C	116480000
CR_03280W_A;C2_10180W_A	116320000
CR_06760C_A;YGR244C	115120000
CR_00510C_A;YAR015W	112440000
C2_01380W_A	112050000
C4_00860C_A	111820000
CR_03030C_A;YGL103W	111100000
CR_00540C_A	110450000
C2_06310C_A;YLR293C;YOR185C	107930000
C2_03810C_A;YPL079W;YBR191W	107670000
C3_04380C_A;YEL026W	107640000
C1_02480W_A	105020000
CR_01400W_A;YIL094C	104340000
C1_03790C_A	103890000
C1_10780C_A	103600000
C5_03350W_A	103170000
CR_02070C_A	102320000
C7_01640W_A	102200000
C3_04680W_A	100850000
C2_08040C_A;YOR293W;YMR230W	100840000
C2_03790C_A	100100000
C7_00990W_A;YLR340W	99463000
C3_07340W_A	97547000
C2_10290W_A	97246000
C1_06580W_A;YPR132W;YGR118W	96073000
C6_03760C_A;YLR058C	94888000
C1_14390W_A	93718000
C1_13680C_A	92995000
C7_02680W_A	90954000
C6_01720C_A	90165000
CR_05670C_A	89105000
C3_07950C_A;YDL055C	88610000
C6_03320W_A	86505000
C1_06810W_A	85719000
C7_00400W_A	84433000
CR_02860W_A;YPR165W;C2_07750W_A	84251000
CR_03090C_A	84095000
CR_00180C_A	83927000
CR_01740W_A	83780000
C2_04030C_A	83412000
C4_06030W_A;YBR109C	82742000
CR_04090C_A;YMR120C	82067000
C6_00870C_A;YLR355C	80670000
C6_04380W_A;C6_03690W_A	79610000
C6_03380W_A	78782000
C2_06810C_A;YPR102C	77685000
C1_04450C_A	77116000
C3_01420C_A	76810000
C3_00720W_A	76751000
CR_06700C_A	76321000
C2_05500W_A	75456000
C7_00250C_A	74342000
CR_06750C_A;YGR253C	73838000
C7_02570C_A	73470000
YPR080W;YBR118W	73437000
C1_06050C_A	72851000
C4_02320C_A	72829000
C2_02370C_A;YDR158W	72807000
C5_01910W_A	71954000
C2_04010C_A	71904000
CR_06080W_A;YNL007C	70321000
CR_10850C_A	70252000
C3_00480C_A	69903000
C2_07590W_A	69821000
C7_04020C_A;YMR314W	69260000
C1_00070W_A	68614000
C2_03470C_A	68324000
C4_00330C_A	67915000
C6_04130C_A	67503000
C6_03750C_A	67338000
CR_09240C_A	67238000
C6_00650C_A	66680000
C1_07410C_A;YDR328C	66291000
C1_03090W_A;YML063W;YLR441C	65993000
C4_04470W_A	65953000
CR_08020C_A;YHR072W-A	65872000
C7_02100W_A	65810000
C2_10620W_A;C1_01640W_A	63301000
C7_03860W_A;YEL060C	63146000
C2_04310W_A	62826000
C1_11450C_A;YDR502C;YLR180W	62516000
C1_01010W_A	61988000
C3_06010W_A	61296000
C2_01430W_A	61157000
C7_02280W_A;C7_02270W_A	61051000
C5_05320C_A	60891000
C2_09640W_A;YER003C	60873000
C5_04090C_A	60737000
CR_07400C_A	60475000
CR_08210C_A;YLR304C	60037000
C1_07500C_A	59050000
CR_06490C_A;YLR259C	58716000
C3_05230W_A	58017000
C1_04500W_A	57814000
C2_07260C_A	57450000
CR_07080W_A;YPR016C	57243000
C2_01120W_A	57028000
C2_09040W_A	56977000
CR_02620C_A	56840000
C4_00230W_A	56593000
C1_05410C_A	56542000
C2_10670W_A	56375000
C5_00430W_A;YKL001C	56162000
C2_04220C_A;YPL129W	55936000
C7_01560C_A	55618000
C4_07110C_A;YER178W	55288000
C3_06590W_A;YNR050C	54691000
CR_01180W_A	54665000
CR_01910C_A	54566000
C1_03680W_B;YNR067C	53394000
CR_09160C_A	53081000
C3_00340W_A	52924000
C7_00750W_A	52898000
CR_09510C_A	52882000
C4_03960W_A	52793000
C4_05550C_A	51716000
C7_02030W_A	50714000
C1_08330C_A	50517000
YDR062W	50024000
C4_01840C_A;C4_01800W_A	49862000
C1_01330C_A	49819000
C2_07120W_A	49816000
C1_09670C_A	49548000
CR_07280W_A	49504000
CR_04550W_A;YOL038W	49221000
CR_08460W_A	49217000
C3_05560W_A;YJL001W	49195000
C5_03860W_A	48965000
C2_00100C_A	48808000
C2_03280W_A	48065000
C2_02830C_A	47859000
C6_04560W_A	47345000
C3_05370C_A	47270000
C2_01590W_A	47046000
C1_08230C_A	46867000
C1_01490W_A	46575000
C2_04170C_A	46004000
CR_07890W_B;YMR016C;YKL043W	45973000
CR_07420W_A;YDR148C	45839000
CR_10490W_A	44946000
CR_00310C_A	44928000
C1_01350C_A;YKR059W;YJL138C	44639000
C5_05310W_A	43932000
C4_00390W_A	43294000
C6_02330W_A	43038000
C3_03910W_A	42893000
C6_02480W_A	42389000
C6_01910W_A	42245000
C1_02630C_A	41929000
C3_04910C_A	41870000
C1_05510C_A	41479000
C5_00590W_A;YBR085W;YBL030C	41367000
C1_01520C_A	40789000
CR_01730W_A	40735000
C2_01110C_A	40556000
C1_11330C_A;YDR510W	39436000
C3_00850C_A	39269000
C1_00450C_A	38845000
CR_00320C_A	38668000
C1_01870C_A;YGR155W	38410000
C2_01360C_A	38342000
CR_03600C_A	38281000
C5_01230C_A;YMR099C	38162000
C2_09970C_A;YCR073W-A;YNR034W	38118000
C5_01520C_A;YPL091W	37849000
C1_09640W_A;YNL220W	37150000
C3_04880W_A	36954000
C2_08650W_A	36818000
CR_07210W_A	36765000
C3_03870C_A	36509000
C2_04570W_A	36473000
CR_00580W_A	36375000
CR_02180W_A;CR_02400W_A	36279000
C4_06390W_A	36237000
C1_02760W_A	36105000
CR_02820W_A	36059000
C1_08060W_A	36043000
C1_11700C_A	36025000
C1_01360C_A	35950000
C1_10700C_A	35781000
C2_07400C_A	35759000
C2_06290C_A	35744000
C4_01160W_A	35484000
C1_11120C_A	35411000
CR_00090C_A	35349000
C3_02480C_A	35150000
C3_03340C_A	34907000
CR_01310W_A	34364000
YKR086W	34303000
C1_07840W_A	33973000
C7_03930C_A	33633000
C7_02390W_A	33581000
C2_01850W_B;YEL037C	33507000
C3_05100C_A;YOL120C;YNL301C	33468000
C7_02780W_B;YGR087C	33394000
C2_10480W_A	32917000
C1_04400C_A;YKL157W	32899000
C4_03500C_A	32840000
C1_01040W_A	32747000
CR_09950C_A;YLR197W	32717000
C1_01090C_A	32292000
C6_01630W_A	32205000
C1_06900C_A	32163000
C7_03250C_B	32027000
CR_09100C_A	31748000
C1_07630W_A	31682000
C6_02840C_A	31630000
C2_06150C_A	31585000
C2_05890C_A;YLR174W;YNL009W;YDL066W	31528000
C2_06720W_A	31390000
C2_09600C_A	31187000
C5_02000C_A;YBL015W	31140000
C6_02740W_A	31092000
C1_14460W_A;YFR004W	31060000
CR_09670C_A;YJL068C	31048000
C1_13690C_A	31034000
CR_10840C_A;YJR159W;YDL246C	30950000
CR_05050W_A;YPR035W	30808000
CR_09380W_A;YML092C	30749000
C3_05590C_A	30571000
C3_07830W_A	30517000
C1_00180W_A;YNL069C;YIL133C	30508000
CR_00430C_A	30473000
C3_03320W_A	30340000
C4_04330C_A	30302000
CR_00620C_A	30280000
C2_07140W_A	29935000
C2_04460W_A	29875000
C5_03390C_A;YHR128W	29809000
CR_04100C_A;YLR029C;YMR121C	29609000
C4_01720C_A	29601000
C1_13830C_A	29162000
C3_04080W_A	29158000
C2_09980W_B	29138000
C2_00960C_A	29081000
C6_00480C_A	29026000
C1_02460W_A;YLR075W	28742000
C5_00560W_A	28618000
C4_02140C_A;YHR005C-A	28433000
C2_03100W_A;YOR133W;YDR385W	28385000
C2_00140W_A	28150000
C6_04360C_A	28028000
C2_06890C_A	27628000
CR_03500W_A;YNR001C	27314000
C1_08050W_A	27260000
CR_07100W_A;C2_07830W_A	26876000
C1_04100C_A	26785000
C2_05660W_A	26676000
C1_06640C_A	26634000
C1_05960W_A	26454000
CR_03060W_A	26450000
C2_04120C_A	26377000
C1_06370C_A	26342000
C6_00150W_A	26262000
C4_01690C_A	26260000
C1_05950C_A	26170000
C1_13760W_A;YEL058W	26162000
C1_04890W_A;YBR025C	26010000
C3_06440W_A	25751000
C3_07310C_A	25746000
C2_03820C_A;YBR189W;YPL081W	25699000
C7_00150W_A	25521000
CR_04360C_A	25464000
C4_00160C_A;YLR438W	25200000
C4_01460C_A	24987000
C2_06390C_A	24922000
C1_01470W_A	24790000
C2_08130W_A;YBR149W	24760000
C1_00770C_A	24753000
C5_02530W_A;YDL103C	24480000
C6_01170W_A	24475000
C4_07090C_A	24453000
C2_06210C_A	24301000
C2_09430W_A;YOR063W	24248000
CR_10670W_A	24215000
C4_05320W_A	24082000
C5_04070C_A	23964000
C1_04410C_A	23904000
C1_06100C_A;YPL106C;YBR169C	23891000
C5_04750C_A;YMR290C	23877000
CR_07330W_A	23502000
C1_14260C_A	23480000
C4_02940W_A	23431000
C4_02890C_A	23084000
CR_04650W_A	23012000
C2_00520W_A	22920000
CR_05170C_A;C2_10070W_A;C5_03770C_A;YPL275W;YOR388C	22785000
C1_04430C_A	22648000
C1_09620C_A	22584000
C4_04720W_A	22409000
C7_03960C_A	22307000
C4_03040W_A	22242000
C4_04700W_A	22047000
C2_06960W_A	21988000
C6_00970C_A	21986000
C5_03410C_A	21971000
C1_05170C_A	21892000
C1_08980C_A;YNL241C	21855000
C2_00340C_A	21677000
C1_00500C_A	21642000
C1_10550C_A	21613000
C2_01010W_A	21506000
CR_09320C_A	21205000
C1_08550C_A	21188000
C7_02080W_A	21156000
C2_05700W_A;YEL047C	20998000
C1_11030W_A;YHL033C;YLL045C	20917000
CR_02360W_A	20828000
C2_02590W_A	20795000
C5_03610W_A	20785000
C3_02940C_A	20773000
CR_10300W_A	20731000
YOR332W	20674000
C6_01030W_A	20570000
C1_04870W_A	20529000
C2_02740C_A	20433000
C1_08450C_A;YLR229C	20398000
C4_02630C_A	20379000
CR_10370W_A	20364000
C5_01580C_A;YLR249W;YNL014W	19718000
C1_02790W_A;YMR146C	19563000
CR_07010W_A	19419000
C4_02470C_A;YBL041W	19418000
C3_06360C_A	19381000
C2_05250C_A	19353000
C4_04150C_A	19350000
C1_13870W_A	19290000
C4_03940C_A;YGL062W;YBR218C	19134000
C1_13160W_A	18978000
C5_04300C_A;YFR044C	18962000
C4_02990C_A	18950000
C1_03370W_A;YER165W	18846000
C4_06170C_A	18829000
C4_04430W_A	18756000
C1_11380W_A	18742000
C1_04290C_A;YLR153C;YAL054C	18643000
C7_01650W_A	18637000
C3_01980C_A	18610000
C2_04650C_B	18441000
C1_14410W_A	18369000
C4_00220C_A;YDL084W	18292000
C4_02270C_A	18218000
C2_10210C_B;YNL098C	18209000
C1_00110W_A;YJL008C	18098000
C3_05190C_A	18003000
C1_13320C_A	17988000
C1_05560W_A	17855000
C1_12360C_A	17688000
C3_02920W_A	17657000
C2_06630C_A	17650000
C7_00090C_A	17560000
C3_00320W_A	17477000
C4_02480C_B	17396000
C4_00650W_A;YIL116W	17381000
C3_04090W_A	17359000
C4_01770W_A	17306000
C1_06600W_A	17236000
CR_04570C_A	17209000
C5_00650C_A	17204000
C5_03790W_A	17033000
C1_04200C_A	17002000
C2_07540W_A	16871000
C2_09270C_A	16869000
C2_05530C_A	16808000
CR_00290W_A	16796000
C3_06240C_A	16761000
C1_00590W_A;YOR187W	16741000
C4_02870C_A	16741000
C3_01810C_A	16721000
C3_01630W_A;YDL185W	16649000
C5_03560W_A	16587000
YMR305C	16586000
C2_03210W_A	16583000
C7_03350C_A	16536000
C2_02320C_A	16358000
C2_08640C_A	16355000
C3_07890W_A	16329000
C5_01700W_A	16268000
C2_07220W_A	16210000
C5_02930C_A	16181000
C1_12160W_A	16163000
C7_03330C_A;YBR263W	16110000
YLR367W;YJL190C	16100000
CR_03170W_A;YLL018C	16091000
C6_00090W_A	16041000
C2_10710W_A;YMR260C	16021000
C3_04950W_A;CR_08700C_A;YDL192W;YDL137W	15991000
C2_04580W_A	15951000
C1_02130C_A	15919000
C3_06750W_A	15838000
C1_14320C_A	15828000
C1_13790C_A	15779000
C5_03550W_A	15675000
C1_07180W_A	15658000
C2_05590C_A	15649000
C6_02560W_A	15622000
C1_00400W_A	15451000
C1_12590W_A	15409000
C4_02280W_A	15324000
C1_10160W_A;YJR077C	15280000
CR_05780W_A;YBR127C	15236000
C2_04950C_A	15183000
C2_07190C_A;YGL068W	15165000
C1_11110C_A	15124000
C1_09350W_A	15071000
C6_02220W_A;YPL218W	15047000
C4_01950W_A	15010000
C2_07800W_A	15007000
C5_05230C_A	14947000
C6_02530C_A	14907000
CR_01490C_A	14853000
CR_05150W_A	14834000
C1_11550W_A;YHR089C	14816000
C2_01720C_A	14775000
YDR064W	14772000
C7_04130C_A	14758000
C6_02010C_A	14547000
C7_03660C_A;YHR020W	14545000
CR_08340W_A	14492000
C2_10640C_A	14487000
C4_03390W_A	14468000
C4_01370W_B;YCL009C	14427000
C7_03390C_A	14423000
C6_00370C_A	14314000
C4_02980W_A	14301000
C1_09690W_A	14264000
C1_08990C_A	14232000
C2_02260W_A	14204000
CR_00250W_A	14173000
C1_12320C_A	14139000
C7_03870W_A	14135000
C5_01820W_A	14100000
C6_00600C_A;YMR241W	14055000
C6_00790C_A	13999000
CR_10270C_A	13967000
C1_04000C_A	13776000
C3_02170C_A	13697000
C3_06860C_A	13664000
C2_02810C_A	13656000
C3_00520W_A	13606000
C3_04920C_A	13598000
CR_01930C_A	13597000
YDR012W;YBR031W	13559000
CR_01590C_A;YER090W	13553000
C5_03360W_A	13539000
CR_01120C_A	13532000
C5_03490C_A	13518000
C3_05150W_A	13480000
YHR174W;YGR254W	13469000
C3_07410C_A;YDR037W	13456000
C7_01790C_A;YPL131W	13447000
C3_01730C_A	13225000
YNR037C	13186000
C2_10860C_A	13160000
CR_07860C_A;YJL115W	13159000
CR_04590C_A	13157000
C6_01070C_A	13149000
CR_10820W_A	13139000
C1_11660W_A	13118000
C4_06350C_A	12974000
C1_01300W_A	12953000
C1_14290C_A	12928000
C1_14500C_A	12910000
C1_05680C_A	12894000
C7_00700W_A	12886000
C3_02880W_A;C3_03010C_A	12852000
C4_00130W_A;C4_00450C_A	12832000
C1_13260W_A	12722000
CR_08930C_A	12721000
C6_01830W_A	12687000
C6_02500C_A	12684000
C4_01510W_A	12657000
C5_05300W_A	12649000
C1_06060C_A	12615000
CR_03740C_A	12546000
C3_04060C_A	12529000
C5_02210W_A	12459000
C1_05190C_A	12362000
C7_01700W_A	12309000
CR_09140C_A	12274000
C6_04290W_B	12264000
C4_06450W_A	12239000
C7_00570W_A	12239000
C3_07640C_A;YPL262W	12222000
C3_07220C_A	12140000
C3_00770C_A;YGL011C	12113000
C2_09520C_A;YIL142W	12067000
YDR059C;CR_09970W_A;YBR082C	12065000
C5_00900C_A	11854000
C7_02300W_A	11843000
C6_02800W_A	11822000
C6_03940C_A	11817000
CR_06150C_A;YLR359W	11791000
CR_02520W_A	11736000
C4_06880C_A	11681000
CR_06180W_A	11679000
C1_00650C_A	11586000
C1_01930W_A	11547000
C6_03700W_A;CR_07070C_A	11527000
C1_11420W_A;YCL059C	11465000
C5_02400W_A	11452000
C2_08190W_A	11428000
YIL052C;YER056C-A	11412000
C1_05180C_A	11384000
C5_01510W_A	11327000
C3_06250W_A	11325000
CR_05380C_A	11250000
C2_08930W_A	11232000
C2_09060C_A;YPR145W;YGR124W	11231000
C2_02000W_A	11213000
C2_09660W_A	11182000
C1_04020C_A	11180000
C5_02140C_A	11077000
C1_01860W_A	11073000
C7_00930W_A;YPR160W	10963000
C3_06500W_A;YKL210W	10937000
C3_01280W_A	10885000
C1_06070W_A	10841000
CR_04820W_B	10836000
C5_04360C_A	10806000
C2_04150C_A	10628000
C1_03230C_A	10593000
C6_00550W_A	10574000
C1_05810W_A	10526000
C3_04430W_A;YEL024W	10476000
C2_00770W_A	10455000
C5_01560C_A	10449000
CR_01390W_A	10369000
C3_07330W_A	10362000
CR_10200W_A	10335000
C2_02950W_A;C2_02640C_A	10288000
C5_03280W_B	10262000
CR_07620W_A;YLR027C	10254000
C2_10240W_A	10218000
CR_06530W_A	10140000
CR_07650W_A;YER133W;C6_03830W_A	10135000
CR_02420W_A	10134000
C6_00660C_A	10082000
C3_01860C_A;YOR046C	10070000
C6_04540C_A	10067000
CR_04200W_A	10058000
C6_00760W_A	10026000
C2_08870C_A	9979300
C1_04230W_A	9957100
C1_00440W_A	9927700
C3_00240C_A	9818200
C1_01570C_A	9765300
C7_01930C_A	9725700
C2_01000W_A	9686500
C1_13670W_A	9637600
C4_03100W_A	9629800
C1_07080W_A	9587300
CR_01610C_A	9559400
CM_00030W;Q0250	9540700
C1_10790W_A;YDL126C	9500600
C7_03030W_A	9469600
C3_03170W_A	9461900
C6_04410C_A	9458600
C3_03790W_A	9447100
CR_08250C_A;YLL026W	9444200
C1_12780W_A	9442600
CR_02170W_A	9425200
C1_14060W_A	9418200
C3_03480C_A	9400200
C4_07250C_B;C5_00010W_A;C3_07970C_A;C3_00060W_A;C6_00030W_A;C7_04360C_A;C2_00010W_A;C4_00010W_A;CR_00020W_A;C5_05500C_A;C1_00040W_A;CR_10860C_A;C1_06180W_A	9397000
CR_07710W_A	9385300
C1_08370W_A	9337500
C1_06790C_A	9321100
CR_01280C_A	9320600
C2_03090C_A	9306700
C4_00240C_A	9288500
C1_02940C_A	9252100
C7_03370C_A	9232500
C1_07510W_A	9189700
C1_04550W_A	9180500
C1_01910W_A	9087700
C6_03260W_A	8999700
C5_03830C_B	8897200
C3_06920W_A	8896800
C1_12310C_A	8886800
C5_02230W_A	8881900
CR_05180C_A;YLL041C	8872500
C2_01440C_A	8854100
CR_01100C_A	8793100
C3_06820C_A	8784700
C4_06800W_A;YDR190C	8760800
C2_02340C_B	8734800
C2_09260C_A	8724600
C4_02760C_A	8616600
C2_07960C_A	8576400
C1_12680W_A	8549900
C5_02660C_A	8513900
C2_09380W_A	8510300
C1_03280W_A	8488000
C1_09190C_A	8334500
C2_00430C_A	8334200
C5_04330W_A	8327700
C3_04180W_A	8295800
C6_02730W_A;YDR129C	8217200
C6_04100W_A	8212200
C5_02380W_A	8176200
C2_04490W_A	8170500
C7_01470C_A;YOR362C	8075800
C4_06110C_A	8059200
C4_02360W_A	8042300
C3_03740W_A	8038900
C7_00860W_A	8016100
C2_04850C_A;YHR016C;YFR024C-A	7997500
C7_03720C_A	7954000
CR_06500C_A	7949500
C5_05410C_A;YJR016C	7921700
C1_07890C_A	7878800
C2_00400C_A	7811400
C3_01430W_A	7810600
C1_13270W_A	7805000
C2_04710C_A	7795100
C3_06450W_A	7767300
C4_01650C_A	7683700
C4_06610C_A;C1_05260C_A;YKL148C;YJL045W	7652900
C6_03410C_A	7647400
C5_01890W_A	7617200
C4_06470W_B;YGR273C	7609100
C1_02710W_A	7569800
C6_01860C_A	7540600
C2_05560W_A	7537300
C7_03360W_A	7498500
C2_05020W_A	7467900
C2_03870W_A	7459200
C1_06480C_A	7413500
C6_01900C_A	7409900
C1_14030W_A	7390400
C5_00440C_A	7381500
C1_00940W_A	7364300
C5_02830W_A	7350800
C5_00030W_A	7318900
C1_07160C_A	7313900
C4_06400C_A;YEL051W	7307900
C5_04630W_A	7298600
C1_10030W_A;YGL078C	7297700
C7_01810W_A;YPL235W	7274000
C5_00850C_A	7149600
C2_07300C_A	7109500
C6_04220C_B	7099700
CR_08050C_A	7096800
C2_06680W_A	7059700
C1_10820C_A;YHR113W	7002900
C5_03100C_A	7000800
C5_00310C_A	6981200
C2_02170W_A	6972100
C4_02860W_A	6895600
C7_02150C_A	6880800
C1_00980W_A	6830500
C6_03890C_A	6816500
C7_04210C_A	6788900
C4_01980C_A	6749700
C1_02430C_B	6743300
CR_01750C_A	6738700
CR_07520C_A;YER031C;YGL210W	6725900
C7_03270W_B	6718200
CR_00240W_A	6679700
C3_07380W_A	6662900
CR_04480C_A;REV__CR_04480C_A	6632100
C1_12650C_A;YGL087C	6609600
CR_00360C_A;YGL009C	6599400
C2_08800C_A	6559200
CR_01650W_A;YML106W	6549600
C3_01460C_A	6508800
C1_10240C_A	6501300
C7_04040C_A	6498200
C1_06590C_A	6493900
C6_00530C_A	6462800
CR_04190W_A	6462000
C6_03820C_A	6445000
C5_02190C_A	6420800
C6_03960W_A	6419500
CR_01300W_A	6406500
C4_05070C_A;YOL140W	6346600
C4_04410C_A;YDR234W	6329200
C3_05220W_A;C3_04890W_A;C3_04070C_A;YOR153W;YDR406W	6309200
C7_00070C_A	6259600
C1_09490C_A;YMR217W	6251900
C7_03820C_A	6247200
C5_02460C_A	6244000
C1_06760C_B	6219600
CR_01950W_A	6200800
C2_06770W_B	6158700
CR_10750C_A	6156600
C1_01940C_A	6135000
C2_06110W_A	6123700
CR_05800C_A	6123700
CR_02640W_A;YPR065W	6107700
C6_02770W_A	6079200
C1_04600C_A	6053700
C4_03770W_A	6049600
C3_02180C_A;YHR068W	6045000
CR_02140W_A	6031100
C3_03180C_A	6029600
C2_03670W_A	6004200
C4_06830C_A;YDR188W	5988900
C1_02300W_A	5976300
C1_02180W_A	5975200
C7_00830C_A	5975000
C6_00930C_A	5973900
C5_03250W_A	5968700
C1_13300C_B	5954300
YDL174C	5953800
C1_02420C_A;YLR342W;YGR032W;CR_00850C_A;YMR306W;C1_05600W_A	5942400
C3_01480C_A;YOR095C	5930300
C3_03720W_A;C3_03600C_A	5896400
C4_01200C_A	5884800
C4_01450W_A	5868700
C2_02620W_A	5851500
C1_00060W_A	5843100
C3_05130C_A	5841300
C1_14150C_A	5833500
C2_09710C_A	5807200
C3_01890C_A	5804600
C3_02550C_A	5784900
C2_00250W_A	5773300
CR_08610W_A	5772800
C1_04490W_A	5759100
C2_03300W_A	5752600
C2_05030C_A;YIL118W	5750500
C7_03670W_A;YHR019C	5730100
CR_02090C_A	5726400
C2_02730W_A	5707900
C4_01740W_A	5678300
C2_02690W_A	5655400
C5_05270C_A	5652100
C1_12140W_A	5618700
C2_09720W_A;YDR172W	5601900
CR_07460C_A	5597300
C4_02780W_A;YDL143W	5592500
C5_04490C_A	5590900
C2_04230W_A;YJR148W;YHR208W	5588000
C7_03520W_A	5570000
C1_02260C_A	5568900
CR_00150C_A	5565900
C4_03690C_A	5551000
C2_00660C_A	5522800
C1_11100W_A	5491800
C3_03400C_A	5457600
C5_00390C_A	5421400
C2_07200W_A	5391100
C2_03020C_A	5390100
CR_07760W_A	5385000
C2_06640C_A;YGR094W	5365900
C2_08730W_A	5347900
C3_02320W_A	5339200
C3_00200C_A	5338900
C6_01180C_A	5332600
CR_04500C_A	5297100
C4_01440W_A	5294500
C1_05290W_A;YBR121C	5272800
C1_10260C_A	5244800
C1_04370C_A	5225400
C1_08510W_A	5220300
C3_07040C_A	5199300
C7_02240W_A	5197600
CR_06950C_A	5195600
C3_05880C_A	5188000
C1_07230W_A	5179600
C1_01160C_A	5176100
C1_11980W_A	5175400
CR_07020W_A	5172000
C1_08260C_A	5168400
C1_11670W_A	5155200
C4_05650W_A	5145600
C4_06290W_A	5142700
CR_09010C_A	5138400
CR_08010W_A	5130800
CR_03520C_A	5096500
C2_07910C_A	5085900
CR_08600C_A	5075500
C2_10650W_A	5073500
C7_03000C_A	5073300
C7_00920C_A	5069700
C5_02490C_A;YPR041W	5033600
C1_09880C_A	5003000
CR_01040C_A	4998500
C2_07290W_A;YJR070C	4980300
C6_00910C_A	4943700
C2_08760C_A	4940100
C1_08010W_A	4933400
C7_03790W_A	4927900
C1_02640C_A	4924000
C1_00320W_A	4914300
C4_06620C_A	4850400
CR_04660C_A;YKL035W	4834600
C3_06370C_A	4825300
C6_01420C_A	4819400
CR_00200W_A	4782300
C4_06780C_A	4775300
C1_09030C_A	4750200
C2_01860C_A	4719000
CR_07510W_A	4708700
C4_02110W_A	4707700
C3_01030W_A	4701600
C6_03460W_A	4693100
C2_07070W_A	4655300
C4_02020W_A	4649500
C2_09230C_A	4647900
C1_14440C_A	4626700
C4_05330C_A	4609700
C4_03930C_A	4596100
C3_04650W_A	4585000
C2_05340C_A	4580900
CR_03000C_A	4562700
C1_09290C_A;YER069W	4545000
C6_04040C_A	4535600
C4_05640C_A	4519200
C1_04520C_A;YPL031C	4497700
C1_14420W_A	4483800
C4_00140C_A;YCL030C	4460400
C2_02270C_A	4442100
C1_05850W_A	4423900
C1_04420C_A	4403300
C3_02780W_A;YDR023W	4392900
C5_04910W_A	4375700
C4_02620C_A	4358800
C1_08410C_A	4347200
CR_10140W_A	4336900
C7_02930C_A	4335200
C2_06850W_A	4325700
C5_04720C_A	4289500
C3_07420W_A	4281500
C2_03750W_A	4248100
C6_02350C_A	4244800
C1_03500W_A;YFL038C	4244600
CR_10280W_A	4236600
CR_07790C_A	4236000
C3_04390W_A	4235400
C1_07870C_A	4208700
C4_01680W_A	4197500
C4_06820C_A	4189400
C2_05230C_A	4177700
CR_02610C_A	4167700
C5_03900W_A	4141400
C2_00220C_A	4128400
C5_03240W_A	4128000
C3_07050W_A	4116600
C6_04280W_A	4107000
CR_04740C_A	4094900
YGL008C	4088200
C2_07080C_A	4087800
C4_02260C_A	4055000
C4_01550C_A	4041100
C2_03040W_A;C2_02600C_A	4024600
CR_04580W_A	4024600
C5_03400C_A	3979300
C3_01350C_A;YEL021W	3976700
C1_03980W_A	3959300
C7_01760C_A;YOR226C;YPL135W	3955100
C4_00070C_A	3951400
C2_00930C_A	3937600
C1_09440W_A	3912500
C4_05390W_A	3888600
C6_03350C_B	3886800
C3_05760W_A	3870300
C4_00170W_A	3858600
C1_00340W_A	3835700
C1_01030W_A	3832400
C2_08290C_A	3824700
C1_04880C_A	3794200
C5_00450C_A	3789200
C1_13410W_A	3770300
C1_03640C_A	3766000
C4_04810C_A	3765100
CR_05790C_A;YJL200C	3761700
C4_04970C_A;YCL057C-A	3760300
C1_05770C_A	3745300
C1_00710C_A	3741900
C3_06280W_A	3741500
C2_05720C_A;YOR237W	3735900
C2_04960C_A	3688000
C5_02940C_A	3684700
C1_04730C_A;YDL182W;YDL131W	3667200
C1_08690W_A	3661400
CR_01760C_A	3641700
C7_00170W_A	3620800
CR_02200C_A;YER095W	3619700
C5_00080C_A	3617000
C5_02300C_A	3613900
CR_08400C_A	3582800
C1_06940C_A;YPR026W	3579100
C4_02060C_A	3569700
C3_05940C_A	3566800
CR_00490W_A	3547600
C1_08520C_A	3540000
C5_00320W_A	3538300
C1_05890W_A	3497800
C2_08840W_A	3497100
CR_04260W_A	3494700
C3_05120C_A	3481100
C1_08770W_A	3447100
C5_01060C_A	3443100
C2_01980C_A	3436900
C4_02070W_A	3423500
C2_07930C_A	3397300
C1_10940C_A	3372300
C4_05900C_A	3368800
C1_11860W_A	3366400
C4_02790C_A	3339400
C2_09740W_A	3333800
C1_10490W_A	3327600
CR_00680W_A	3323600
C1_00120C_A	3316400
C2_02880C_A;CR_01200W_A	3301000
C4_05820W_A	3291100
C4_00340W_A	3282400
C1_04210C_A	3272000
CR_02670C_A	3262900
C4_05960W_A	3259800
C1_04790W_A;YPL178W	3245700
C1_05630C_A	3244800
C1_05700W_A	3235900
CR_02920C_A	3235700
C3_07390C_A	3230700
CR_05080W_A	3205000
C7_01440W_A	3193400
C4_05300W_A	3185800
C3_02190C_A	3173100
C1_10190W_A	3171000
C1_09230C_A	3157900
C4_04160W_A	3155100
C5_02030W_A;YOR261C	3143900
C2_04190C_A	3142600
C5_01090C_B	3123400
C5_05490C_A	3096100
C2_02760W_A	3089700
C4_00840W_A	3089700
C3_01520C_A	3087300
CR_03950W_A	3073100
C2_03310C_A	3068700
C4_06210C_A	3067900
CR_10160W_A;YMR246W;YIL009W	3065900
C5_01770C_A;C5_01775C_B;YHR001W;YKR003W	3065100
C1_12850W_A	3053700
C1_10990C_A	3039100
C5_01190W_A	3038600
C4_03080W_B	3030600
CR_10020C_A	3021600
C1_07430W_A	3014200
CR_08060C_A	3013200
C5_05380W_A	3013100
C1_02860C_A	2999300
CR_08910C_A	2998400
C2_01070W_A	2987000
C6_02030C_A	2960500
C1_08390C_A	2955500
C2_04370W_A	2936600
C4_05810W_A	2931800
C2_10150W_A	2914800
C1_03800W_A	2914100
C2_02920W_A	2911400
C1_06390W_A	2907900
CR_09600C_A	2907900
YER081W	2903200
C1_00900W_A	2896200
C2_07000W_A	2889300
C6_02440C_A	2877400
C1_02880C_A	2875500
C5_00190C_A	2875300
C6_03720W_A;YOR335C	2873600
C1_02980W_A	2841600
CR_06120W_A	2834200
C1_14450C_A	2830600
C6_02310W_A	2828100
C6_01380C_A	2827700
C1_02600W_A	2822800
C4_02710C_A	2816900
C2_08200W_A	2811600
C1_10310W_A	2806200
C4_01140C_A	2806100
C3_06380W_A;C3_06160C_A;C3_06390W_A;YER126C	2797200
CR_09730C_A	2793700
C5_02170C_A;YER025W	2784900
C2_02410W_A	2771300
YGL040C	2760800
C7_02260W_A	2760100
CR_02690W_A	2759300
C2_06360C_A	2758300
C1_13920W_A	2758000
C4_02840C_A	2757000
C1_04670W_A	2752700
C5_01450W_A	2744500
C2_09930W_A	2742900
CR_01900C_A	2738800
C4_06710W_A	2738300
C2_05550W_A	2734100
C1_03830C_A	2723100
C7_00080C_A	2711800
C5_00840W_A	2698100
C6_02940C_A	2691400
C1_05220C_A	2689000
C2_08140C_A	2680900
C2_05750W_A	2674000
CR_08350W_A	2672500
CR_03270W_A	2660800
C2_04790C_A	2651800
C2_10540W_A	2651600
C3_06070C_A	2650400
YGR185C	2622400
C2_02910W_A	2594200
CR_01690C_A	2591100
CR_00980C_A	2587100
C7_03380W_A	2581600
C3_02220W_A	2574300
C6_03590C_A	2564600
C6_01100W_A	2549200
C2_01020W_A	2528100
C6_03230W_A	2503200
C2_10060C_A	2497000
C2_04810W_A	2479000
C7_04140C_A	2465600
C7_01800C_A	2442900
C1_08640W_A	2441300
C1_14130W_A;C1_14220C_A	2437000
C1_03750W_A	2406700
C2_07490W_A;YOR176W	2402300
C1_06960W_A	2380600
C2_03010C_A	2378300
C4_03790W_A	2370000
C3_00670C_B	2363100
C1_12380C_A	2355600
C6_03920W_A	2353500
C2_06790W_A	2352500
CR_01660C_A	2347600
C7_01320W_A	2344900
C5_02480W_B	2314300
C1_01830C_A	2311500
C2_04140W_A	2301700
CR_10040W_A	2298000
C1_13710C_A	2291800
C4_04770C_A	2286900
C1_09330W_A	2283200
CR_01350C_A	2279200
C4_03850W_A	2275700
C4_00770C_A	2273800
C7_02340C_A	2263600
C1_08560W_A;YDR212W	2244200
C1_11500C_A	2231700
C2_04020C_A	2230300
C6_04520W_A;YBL076C	2222200
C4_06580W_A	2217700
CR_03530W_A	2210900
C3_04830C_A;YPL231W	2203800
C5_04700C_A	2195700
CR_00130C_A	2184900
CR_08160W_A	2179800
C4_04170C_A	2179500
C6_02610C_A	2167600
C1_00160C_A	2149700
C4_04530C_A	2138100
C7_01630W_A	2132600
C6_03100W_A	2132400
C2_09180W_A	2128900
C1_02290C_A	2128200
C4_06080W_A	2103200
C3_05970C_A	2097400
C5_01210W_A;YKR001C	2096600
C4_03270W_A;YHR088W	2088700
CR_09580C_A	2078700
C3_02160C_A	2076700
C3_02460C_A	2072200
C2_05580W_A	2068900
C1_12840W_A	2068100
C3_07820W_A	2066300
CR_04300W_A	2065800
C6_00680C_A	2065700
CR_07590W_A	2046400
C5_00550C_A	2035400
C1_01530C_A	2033400
CR_04960C_A	2030800
C1_10530W_A	2025600
CR_07470W_A	2020700
C1_04220C_A	2017800
CR_07230W_A	2017700
CR_05340C_A	2015900
C1_13730C_A;YPL266W	2014600
C4_05610C_A	2010000
C2_06880C_A	1992300
C7_00120W_A	1975900
C6_04310W_A	1973500
C1_07520C_A	1971800
C4_05580C_A	1956600
C1_08100W_A	1940700
C6_00210W_A	1940500
C1_02780W_A	1937600
C1_06550W_A	1933600
C5_02730C_A	1933200
C6_03650C_A	1926900
C1_00840C_A	1924900
CR_01060W_A	1923200
C3_01610W_A	1921300
C2_07500C_A	1920300
C7_02640W_A	1919900
C7_01970C_A	1917100
C6_03620C_A	1895900
CR_04780W_A	1891400
C2_07420W_A	1888200
C5_05250C_A	1881100
C1_08400C_A	1867200
C7_00440C_A	1859900
C6_02190C_A	1852400
CR_06770C_A	1844200
C5_00200C_A	1839700
C6_01140C_A	1837700
C1_08740C_A	1837500
C2_09650W_A	1834900
C3_06800C_A	1834800
C1_02820W_A;YBR115C	1828600
C3_07120W_A	1828500
C1_10120C_A	1826600
C3_01300C_A	1824700
C2_09750W_A	1813200
C4_06680C_A	1801400
C1_06930W_A	1796200
C5_05340W_A	1792600
C1_00700W_A	1784000
C1_04740W_A	1770900
C1_00140W_A	1769400
C1_09460W_A	1767400
CR_08520C_A	1765900
C3_06120C_A	1763800
C2_07980W_A	1758400
CR_04530W_A	1748100
C4_05560C_A	1747400
C7_01210C_A	1742900
C5_04430C_A	1742200
C6_02360W_A	1739200
C3_01210C_A	1738200
C2_08020C_A	1736900
C3_02360C_A	1731400
C1_05300C_A	1725000
C5_00790C_A;YNL251C	1718800
C1_01480C_A	1714900
C5_02060W_A	1714000
C1_05000W_A	1711300
CR_07030C_A	1709000
C2_03560C_A	1706600
CR_05440W_A	1703000
C2_08720W_A	1696200
C2_09300W_A	1695800
C1_06080C_A	1693800
C7_00140C_A	1691600
C6_03950C_A	1688500
C4_04800W_A	1685000
C4_05860W_A;YNL153C	1679900
C7_02180C_A	1673800
C2_10260C_A	1670500
CR_00160C_A	1669600
C3_07630C_A	1667300
C2_10470C_A	1665200
C4_07160W_A	1663100
CR_04050C_A	1661900
C2_04380C_A;YOR241W	1657100
C2_09390W_A	1651500
C1_11190W_B	1650800
CR_09190C_A	1650800
C2_08180C_A	1647200
C1_05240C_A;YKL145W	1643600
C5_00100C_A	1639000
C7_00350C_A	1633400
C1_04460C_A	1622800
C5_05120W_A;YJL014W	1621100
C2_05060C_A	1620500
CR_03370C_A	1617200
C1_09660W_A	1615000
C1_10840C_A	1615000
C2_07370W_A	1612800
C1_10270C_A	1611100
C2_02250C_B	1602100
C2_06080C_A	1600600
C4_05750C_A	1593500
C3_07700W_A	1590500
C2_06370C_A	1579300
C4_01820C_A	1564700
C1_03320C_A	1563200
C2_00380C_A	1554900
C3_07010W_A	1547400
YLR048W;YGR214W	1547100
C1_02850W_A	1541000
C1_01800W_A	1534000
CR_08330W_A	1531800
C1_07540C_B	1522900
C1_00080C_A	1519900
C1_02450C_A	1515900
C1_01110C_A	1514400
C1_05880W_A	1512000
C1_07690C_A	1510200
C4_05540W_A	1503600
C7_03570W_A	1503600
C5_04810W_A	1502200
C6_02890C_A	1497900
C1_03210C_A;YGR059W	1484100
C5_04410C_A	1483900
C5_04290C_A	1473200
C1_12110C_A	1469000
C2_09670C_A	1464600
C1_03440C_A	1455400
C2_05130W_A	1451900
C1_12610W_A	1450400
C1_13550C_A	1442900
C1_10720C_A	1442300
CR_07390C_A	1439600
C1_09980C_A	1432300
C2_09010W_A	1420900
C2_04700C_A	1416800
C1_07910C_A	1408800
C2_09900C_A	1405700
CR_10830C_A	1396000
C1_03770W_A	1382600
C1_07790C_A	1375800
C1_03380W_A	1371600
CR_09120C_A	1363500
C2_05000C_A	1358600
C5_01690C_A;YJL111W	1356300
CR_05750W_A	1353400
C1_03340C_A	1339100
CR_00780C_A	1333500
CR_10470C_A	1328300
C5_03740W_B	1326000
C1_04910C_A	1321300
C2_08120W_A	1319800
C2_01160W_A	1318300
C1_14350W_A	1318000
C3_01470W_A	1303600
C1_05160C_A;YKR070W	1302700
CR_00690C_A	1294200
C4_06730C_A	1294100
C3_07300W_A	1288000
CR_03430W_A	1285200
C2_03220C_A	1283600
CR_04110W_A	1282200
C1_03300C_A	1275000
C5_01050C_A	1273900
C4_00590C_B	1273400
YFL005W;YLR262C;CR_06520C_A	1272200
C5_00420C_A	1271500
C1_11930W_B	1270800
CR_06440C_A	1269600
C2_06190W_A	1262800
C2_01210C_A	1257100
C1_09610W_A	1253500
C5_03820C_A	1252300
C1_11220C_A	1251100
C7_02920W_A	1249600
C3_03410C_A	1246700
C4_00660W_A	1239200
C7_00020C_A	1236900
YDL007W;C3_00290W_A	1227300
C2_08630C_A	1227000
C3_03830W_A	1225500
YLL024C	1222800
C6_02490C_A	1219800
C5_01000C_A	1218700
C5_00260W_A;YKL181W	1216600
C7_00390W_A	1211000
C2_06470W_A	1205900
YMR092C	1205300
C4_06850C_A	1204500
C2_00810C_A	1202100
C1_13080W_A	1201200
C1_12820C_A	1193100
C7_03600W_A	1189500
CR_06510W_A	1188400
C1_10350C_A	1187400
C5_03370C_A	1186600
CR_00640W_A	1184000
C7_01920W_A	1176900
C1_12340C_A	1173100
C3_06470W_A	1172400
C3_05180W_A	1168500
C2_00360C_A	1164000
C7_00620W_A	1163100
C2_06170C_A	1159900
C4_05850C_A	1151800
CR_03580C_A;CR_03450W_A	1146700
CR_01330W_A;YJR109C	1145700
C4_00630C_A	1135500
C6_03730C_A	1132700
C2_03380W_B	1131500
C1_02650W_A	1130300
C3_03040W_A	1129800
C4_00830W_A	1129400
CR_06070W_A	1127300
CR_02130W_A;YKR076W	1124300
C5_01040W_A	1122500
CR_04070W_A	1112500
C1_13630W_A	1109000
C1_02220C_A	1108700
C6_01220C_A	1108300
C5_04840C_B	1106100
C1_03350C_A	1105700
C1_12280C_A	1104900
C1_06730W_A	1102200
C3_01140W_A	1100800
CR_04130C_A	1094800
C7_02550C_A	1084500
C1_06800W_A	1083900
C1_07070C_A;YDL160C	1083100
C4_05690W_A	1079000
CR_04160C_A	1074200
C1_09750W_A	1070400
C1_13190W_A	1068900
C2_09760W_A	1064200
C3_07490W_A	1063600
C3_02450W_A	1058700
C1_02110C_A	1054000
C2_03840C_A	1052400
C1_09140C_A	1046400
CR_09340W_A	1046100
C2_03360W_A	1043100
C1_01450W_A	1040500
C7_00470C_A	1040500
C3_01800C_A	1039700
C3_02140C_A	1034500
C5_01950C_A	1033800
C2_05290C_A	1032900
C3_06910C_A	1029800
C7_00550C_A	1022900
C1_03130C_A	1014800
C2_07460W_A	1010400
C4_00420C_A;YCR030C	1004900
C1_12660W_A	1000800
CR_04490C_A	1000000
C3_02090C_A	997300
C3_04250W_A	983320
C7_03990C_A	982850
CR_02990C_A	982200
C1_03310W_A	981850
C2_00260C_A	977160
C1_09680W_A	972720
C1_02030C_A	966120
C2_00630C_A;YIR029W	961370
C4_04100C_A	957070
C7_00690W_A	951220
C7_00910C_A	950990
C1_12630C_A	950870
C3_03210W_A	949660
C3_06610W_A	947220
C3_07770C_A	946960
C5_02520W_A	942570
C1_14490C_A	941310
C1_02970W_A	939850
C2_04340C_A	938540
C2_00280C_A	937500
CR_02100C_A	932980
C5_04340W_A	931480
C3_07170C_A	925020
C1_06710W_A	923580
C1_06120C_A	921750
C6_04650W_A;C2_10870W_A	919000
C2_05540C_A	914540
C5_03580C_A	908920
C2_08670C_A	908770
C1_08340C_A	905740
C3_06100C_A	905580
C3_07250W_A	904550
C5_05020C_A	900840
C3_02040C_A	897800
C7_00800C_A	892480
CR_03420C_A	890670
C2_02870W_A	888310
C2_02930C_A	884130
CR_01520W_A	883930
C3_02150C_A	880590
C6_00360C_A	879970
C1_11150W_A	878040
C7_00330C_A	867970
C2_07890W_A	867190
C5_02820C_A	862930
CR_10230W_A	856530
C3_01960C_A	854790
C6_03340C_A	852490
C5_02690W_A	851160
CR_00080W_A	848440
C3_01600W_A	846450
CR_01980C_A	845910
CR_03360W_A	844680
C6_02410W_A	844100
C1_12490W_A	838360
C2_08480W_A	828340
CR_10410C_A	828210
C4_01490W_A	827630
C6_01670W_A	827040
C2_06800C_A	822680
C2_02980C_A	817850
CR_10530W_A	816850
C1_13140C_A	812650
C1_08090C_A	808010
C1_03240W_A	807360
C1_00430W_A	806730
C1_08650C_A	802620
C1_10040W_A	799240
C2_05520W_A	798850
YMR303C	792640
C3_01400W_A	791930
YGL026C	791220
C2_10350C_A	791120
C3_06600C_A	790050
C4_00060W_A	788710
C3_07730W_A	787290
C2_09320C_A	781710
C6_01160W_A	781650
C2_02310W_A	776610
C1_08780W_A	773870
C1_01770W_A	773660
C3_00810C_A	773250
C2_07030C_A	768410
C3_07750W_A	766060
CR_04930W_A	764330
C6_01590W_A	759140
C1_10090C_A	751530
C1_03520W_A	746010
C4_02880C_A;YLR022C	744080
C1_01250W_A	743570
CR_09310W_A	741590
C1_10890C_A	739460
C2_09730C_A	738250
C3_00130C_A	737950
C5_00480C_A;YMR079W	736690
CR_10170C_A	736610
C2_08780W_A	734720
C1_04750W_A	731420
C2_05110W_A	731200
C3_07020W_A	729920
C2_08100W_A	727760
C2_05370C_B	718800
CR_01580C_A	718070
CR_09890C_A	715860
C6_01410C_A	713650
C4_02050W_A	710520
C4_01870C_A	708480
C6_02600W_A	704360
C4_06590W_A	703440
C6_01460C_A	701230
C1_06560W_A	695040
C5_00110C_A;YIL078W	690620
C5_04440C_A	690200
C2_10220C_B	688500
C4_03200C_A	685110
C2_03060W_A;YDR394W	684660
C2_09140C_A	682590
C7_00980W_A	681860
CR_01410C_A	674460
CR_05880W_A	671850
C1_02150W_A	670910
C1_00410C_A	669420
C2_01320W_A	663840
C4_00020W_A	663480
C2_06920C_A	661540
C1_04140W_A	660900
C7_01710W_A	655550
C7_00060C_A	654670
C3_07080W_A	654080
C2_09250W_A	653390
C1_09040C_B	648880
C3_05810C_A	645670
C6_00250W_A	645300
C2_00390C_A	637720
CR_04940W_B	637050
C1_01240W_A	636940
C1_12050W_A	634750
C3_02510C_A	632320
CR_07050C_A;YJL130C	625290
C3_06110C_A	620330
C4_06870W_A	620290
C1_02510W_A	620080
C1_06540C_A	617470
CR_08920W_A	616770
C2_01970C_B	615680
C4_02610C_A	614500
C3_02060W_A	613420
C1_10250C_A	612440
C3_02440C_A	611950
C1_08680C_A	606410
C3_04520C_A;YOR128C	602500
CR_08290W_A	600560
C2_05810W_A	600440
C4_04650W_A	600010
C4_01780C_A	597130
CR_02980C_A	594330
C6_04240W_A	590730
C2_07320W_A	588120
C4_01830C_A	588100
C5_02970W_A	586080
C2_01030W_A	583740
C3_05650W_A;YHR135C;YNL154C	577890
C1_02040C_A	565330
C2_00480C_A	564600
C5_04570C_A	561480
C7_02200W_A	561140
CR_04560C_A	557650
C4_00760W_A	557510
C1_00680W_A	554300
C4_00380W_A	553040
C1_01840C_A	550080
CR_10390W_A	549280
C2_09170W_A	548840
C2_03700W_A	546650
C2_04160W_A	546520
C1_12510W_A	546260
C5_02980C_A	539930
C5_04350C_A	539500
C2_06480W_A	534960
C1_00420W_A	533930
C4_06810C_A	532180
C1_05780W_A	531110
C6_04480C_A	527310
C2_07450C_A	526040
C4_01190W_A	524440
C2_00070C_A	520820
C2_04280W_A;C2_04290W_A;YMR139W	520530
C3_05300C_A	520040
C7_01020C_A	519110
C1_10970W_A	518940
CR_09800C_A	516340
C1_11540C_A	512120
CR_00480W_A	511560
C3_03300C_A	509240
CR_07320C_A	504800
C4_05150W_A	503960
C4_06540W_B;C2_03710W_A	498990
C4_00700C_A	498810
C3_02350W_A	498330
C1_11170W_A	497820
C6_02020C_A	497020
C7_03200C_A	493390
C1_02310C_A	490960
CR_01240C_A	474440
CR_04000W_A;YOR259C	468300
C7_03540C_A	467240
CR_09650W_A	465080
C4_05630W_A	464980
C2_04080W_A	462860
C2_07310W_A	461600
C3_05530W_A	461240
C1_12570C_A	457640
C1_05490C_A	451330
C4_05130C_A	450770
C2_08000C_A	449920
C5_00620W_A	446460
CR_10130W_A	443570
C1_08540C_A	443420
CR_08950W_A;YDL029W	438790
C6_03200W_A	438560
C1_02230W_A	437640
CR_03710C_A	437490
YBR034C	436390
CR_08370W_A	434370
C1_11610C_A	434230
CR_10620C_A	434120
C4_01130C_A	432690
C7_01850C_A	431670
C7_04230W_A	430560
C4_05680W_A	429620
CR_02720C_A	426410
C1_11770C_A	423260
C2_04530W_A	421630
CR_01370C_A	419130
C4_05440C_A	416220
C1_12370W_A	414530
C2_01390W_A	414300
C5_03870C_A	413830
C5_04900C_A	412430
C6_01930W_A	412360
CR_03150W_A	412260
C2_01670C_A	411450
C3_07370W_A	411280
C6_00170C_A	410290
C1_13110C_A	409900
C7_00560C_A	409640
C1_13580W_A	406190
C2_05200C_A	404650
C5_04780W_A	401770
C1_09260C_A	401430
C4_01960C_A	400000
C3_05030W_A	397410
C7_03810W_A	396330
C6_02520W_A	395980
CR_02550C_A	395240
C1_03100W_A	393370
C1_13060C_A	390670
C3_00880W_A	389680
C3_06430W_A	389300
C3_05700W_A	388360
C1_11250W_A	385810
C4_05460C_A	385250
C7_01740C_A	385040
CR_00570W_A	382430
C3_03420C_A	377490
C1_12770W_A	377330
C2_07410W_A	376130
C7_00370W_A	376050
C5_04730C_B	373100
C2_01220W_A	372500
C4_00570C_A	372050
C5_03530C_A	370250
CR_05220C_A	369470
C1_02720W_A	369330
C1_04810W_A	369160
C4_03410W_A	365110
C5_03670C_A	364750
C7_00240W_A	363480
YBR160W	361390
C1_06780W_A	360850
C1_11920W_A	358730
C3_07600W_A	355450
C2_07010W_A	355140
C6_00840W_A	354890
C4_06050W_A	352700
CR_03940W_A	352580
CR_03070W_A	352440
C6_02120W_A;YGL206C	351440
C4_03380C_A	349630
C5_05140W_A	349530
C2_08790W_A	349050
CR_02530W_A	347160
C2_06490W_A	343370
C3_01830C_A	341080
C5_02070C_A	338280
C6_03790C_A	336730
C6_02340W_A	333330
C1_00150C_A	329190
C6_01990W_A	322530
CR_02510W_A	318310
C7_01450C_A	318240
C1_09720W_A	316520
YHR098C	315800
C4_02800W_A	312260
C5_04950C_B	311310
C1_10290W_A	311110
C1_02660C_A	309810
C4_05240C_A	306540
C5_02900W_A	306520
CR_02650C_A	305980
C4_03130W_A	305230
C1_04320W_A	304890
CR_07180W_A	302220
C1_08300W_A	300140
C1_08360C_A	297710
C1_08160W_A	292540
C1_10480W_A	292110
C1_05060W_A	284570
YNR016C	282100
C2_07100W_A	279050
C2_09070C_A	274840
C1_08110W_A	269380
C7_00340C_A	268770
CR_01210C_A	268480
C7_03440W_A	268330
C1_09510W_A	265600
YDL190C	263870
C5_00660C_A	263440
C4_01150W_A	257220
C2_03990W_A	256700
CR_09410W_A	252020
C3_05520C_A	249530
C5_02340C_A	249050
C1_01820C_A	248200
C2_07650C_A	247720
C1_11690W_A	246850
C3_00600W_A	246390
C3_07740W_A	246290
C2_10630W_A	245900
CR_03910C_A	245270
CR_04380C_A	243910
CR_03610C_A	242440
C2_10270W_B	242410
C3_01990W_A	240040
C2_05800C_A	239200
C3_07290W_A	238180
C7_02630W_A	237220
C1_10020W_A	233920
C1_04830W_A	233840
C4_04870C_A	233060
C1_13930W_A	231600
C2_10690W_A	229500
C3_00830C_A	227800
C2_01600C_A;YGL190C	227230
C1_10620W_A	226980
C4_00890W_A	226930
C3_00640W_A	225010
C3_07810C_A	224700
C2_01680C_A	223790
C2_09590C_A	219540
C2_09500W_A	218290
C2_00180C_A	218220
C5_03600W_A	216420
C1_06020W_A	215980
C4_03840C_A	213640
C4_05980C_A	209780
C1_12600C_A	208410
C4_06500W_A	207600
CR_08860W_A	207430
C2_06750C_B	202740
C3_02130W_A	194590
C1_14240W_A	194310
C5_05400W_A	192700
C3_06890W_A	191900
CR_09880W_A	191540
C5_04670W_A	191360
YMR105C;YKL127W	189180
C1_08070W_A	189050
YLR028C	186620
C1_09790C_A	186550
C4_04820C_A	186440
C2_07130C_A	186010
C1_11970C_A	184490
C4_05170C_B	181520
C1_12290C_A	177750
YGR279C	177300
C1_10640C_B	176710
C1_08180C_A	172910
C3_05470W_A	172840
C6_02060W_A	171020
C3_01150C_A	170840
CR_01070W_A	170670
C2_01350C_A	168550
C4_04240C_A	165830
C1_13650C_A	165680
C2_06910W_A;YML001W	164110
C2_09050C_A	162640
C1_02240W_A	159990
C3_00560C_A	159260
C2_02510W_A	157590
C1_01380C_A	154670
C3_05350C_A	149090
CR_04390C_A	145700
C2_01200C_A;YDR028C	144630
C4_01060W_A	143530
C4_06760W_A	141930
C1_13030C_A	137970
C5_04000W_A	137160
C2_05670C_A	135760
C6_01760W_A	135300
C2_10550C_A	134940
C6_02680W_A	131340
CR_02150W_A	125530
C2_05100C_A;YBR143C	124310
C3_01720C_A	123700
C4_02850W_A	123270
C1_07970C_B	121650
CR_09740W_A	120260
C4_06250C_A	116260
C1_03550C_A	114260
C5_00690C_A	113750
C1_00750C_A	113550
C6_02860W_A	113050
C3_07780C_A	111170
CR_05990C_A	109000
C3_03810W_A	107160
C4_05100C_A	106450
C1_03720C_A	104290
C6_01740C_A	103260
C6_02260C_A	101840
C4_03290W_B	101680
C2_00830C_A	98873
CR_08000C_A	92806
C4_00600C_A	90801
CR_09330C_A	90595
C5_02620C_A	89196
C2_03390C_A	87193
CR_05720W_A;YBR126C	85900
C7_01070C_A	84347
C1_03760C_A	83145
C6_02630C_A	83122
C2_06540C_A	82467
C1_07140C_A	77136
C1_03780C_A	69607
CR_04240C_A	68732
C1_12620W_A	60089
C1_11590W_A	57751
C5_00210C_A	56335
YGL195W	51669
C1_04780C_A	42138
C2_04620W_B	35450
C4_05140C_A	27990
C1_00990C_A	0
C1_02270C_A	0
C1_03600W_A	0
C1_04970W_A	0
C1_05650W_A	0
C1_06110C_A	0
C1_06500W_A	0
C1_06740C_A	0
C1_08870C_A	0
C1_11350C_A	0
C1_12480W_A	0
C2_00060C_A	0
C2_00880W_A	0
C2_01580W_A	0
C2_04050C_A	0
C2_04480W_A	0
C2_06100W_A	0
C3_03250W_A	0
C3_04630W_A	0
[truncated: 91 more rows]

## Sheet: S. cervisiae
EV proteome S. cerevisiae
Gene names	iBAQ SC10	Protein names
SCW4	2210900000	Probable family 17 glucosidase SCW4
BGL2	1370700000	Glucan 1,3-beta-glucosidase
MF(ALPHA)1	1333500000	Mating factor alpha-1;Mating factor alpha
ASP3-1;ASP3-4;ASP3-3;ASP3-2	1197700000	L-asparaginase 2-1;L-asparaginase 2-4;L-asparaginase 2-3;L-asparaginase 2-2
YHR138C	1184600000	Uncharacterized protein YHR138C
SCW10	1153000000	Probable family 17 glucosidase SCW10
EXG1	975150000	Glucan 1,3-beta-glucosidase I/II
PRY1	929440000	Protein PRY1
ECM33	597270000	Cell wall protein ECM33
PRY2	584780000	Protein PRY2
PBI2	542030000	Protease B inhibitor 2
GAS3	513590000	Probable 1,3-beta-glucanosyltransferase GAS3
YGP1	511760000	Protein YGP1
GAS5	440420000	1,3-beta-glucanosyltransferase GAS5
TOS1	334090000	Protein TOS1
PIR3	315920000	Cell wall mannoprotein PIR3
SIM1	294070000	Probable secreted beta-glucosidase SIM1
GAS1	285600000	1,3-beta-glucanosyltransferase GAS1
YPS3	207660000	Aspartic proteinase yapsin-3
SCW11	179810000	Probable family 17 glucosidase SCW11
CTS1	175570000	Endochitinase
PHO5	173830000	Repressible acid phosphatase
ENO2	169270000	Enolase 2
UTH1	162230000	Probable secreted beta-glucosidase UTH1
HSP26	161980000	Heat shock protein 26
PST1	135640000	Cell wall mannoprotein PST1
EGT2	115490000	Protein EGT2
TDH3	114020000	Glyceraldehyde-3-phosphate dehydrogenase 3
CIS3	108300000	Cell wall mannoprotein CIS3
RPS31;RPL40B;RPL40A;UBI4	106160000	Ubiquitin-40S ribosomal protein S31;Ubiquitin;40S ribosomal protein S31;Ubiquitin-60S ribosomal protein L40;Ubiquitin;60S ribosomal protein L40;Polyubiquitin;Ubiquitin
FPR2	99778000	Peptidyl-prolyl cis-trans isomerase FPR2
YOL159C	88906000	Uncharacterized protein YOL159C
CPR2	75617000	Peptidyl-prolyl cis-trans isomerase B
ZEO1	75051000	Protein ZEO1
CCW12	74313000	Covalently-linked cell wall protein 12
DSE4	68347000	Endo-1,3(4)-beta-glucanase 1
TRX2	64046000	Thioredoxin-2
SOD1	62138000	Superoxide dismutase [Cu-Zn]
PLB3	60771000	Lysophospholipase 3
YNR034W-A	59759000	Uncharacterized protein YNR034W-A
HSP12	57387000	12 kDa heat shock protein
YEL073C	55557000	Uncharacterized protein YEL073C
CWP1	54038000	Cell wall protein CWP1
RSM19	52023000	37S ribosomal protein S19, mitochondrial
SET1	51926000	Histone-lysine N-methyltransferase, H3 lysine-4 specific
PHO11	50989000	Acid phosphatase PHO11
RPS21B	50417000	40S ribosomal protein S21-B
EXG2	46537000	Glucan 1,3-beta-glucosidase 2
RPP2B	46156000	60S acidic ribosomal protein P2-beta
SUC2	45536000	Invertase 2
CRH1	44002000	Probable glycosidase CRH1
TUF1	43566000	Elongation factor Tu, mitochondrial
TRX1	40679000	Thioredoxin-1
RPL36B;RPL36A	40147000	60S ribosomal protein L36-B;60S ribosomal protein L36-A
TEF1	38993000	Elongation factor 1-alpha
ACT1	37785000	Actin
FBA1	35482000	Fructose-bisphosphate aldolase
CCW14	34516000	Covalently-linked cell wall protein 14
HSP150;PIR1	34205000	Cell wall mannoprotein HSP150;Cell wall mannoprotein PIR1
DFG5	33701000	Mannan endo-1,6-alpha-mannosidase DFG5
EGD2	31915000	Nascent polypeptide-associated complex subunit alpha
TPI1	31663000	Triosephosphate isomerase
PGK1	30146000	Phosphoglycerate kinase
	29221000	Uncharacterized protein YNL208W
ATP15	28219000	ATP synthase subunit epsilon, mitochondrial
TMA10	27035000	Translation machinery-associated protein 10
ENO1	26394000	Enolase 1
RPS29A	25509000	40S ribosomal protein S29-A
RPS27B;RPS27A	24937000	40S ribosomal protein S27-B;40S ribosomal protein S27-A
RPL13A;RPL13B	24194000	60S ribosomal protein L13-A;60S ribosomal protein L13-B
CPR1	22823000	Peptidyl-prolyl cis-trans isomerase
PMA1;PMA2	22105000	Plasma membrane ATPase 1;Plasma membrane ATPase 2
PDC1	21964000	Pyruvate decarboxylase isozyme 1
VOA1	21892000	V0 assembly protein 1
GRX2	21789000	Glutaredoxin-2, mitochondrial
RPL39	21545000	60S ribosomal protein L39
ADO1	21227000	Adenosine kinase
EGD1	20894000	Nascent polypeptide-associated complex subunit beta-1
AHP1	20663000	Peroxiredoxin type-2
ADH1	19920000	Alcohol dehydrogenase 1
HHF1	19317000	Histone H4
PRC1	18090000	Carboxypeptidase Y
RPL19B;RPL19A	17551000	60S ribosomal protein L19-B;60S ribosomal protein L19-A
ECM38	17390000	Gamma-glutamyltransferase;Gamma-glutamyltransferase heavy chain;Gamma-glutamyltransferase light chain
RPP1B	16915000	60S acidic ribosomal protein P1-beta
CIN1	16911000	Chromosome instability protein 1
GPM1	16801000	Phosphoglycerate mutase 1
COF1	16552000	Cofilin
CWP2	16457000	Cell wall protein CWP2
UTR2	16212000	Probable glycosidase CRH2
RPS17B;RPS17A	16038000	40S ribosomal protein S17-B;40S ribosomal protein S17-A
RPL43B;RPL43A	15262000	60S ribosomal protein L43-B;60S ribosomal protein L43-A
RPP2A	14993000	60S acidic ribosomal protein P2-alpha
MSB2	14530000	Signaling mucin MSB2
MKC7	14502000	Aspartic proteinase MKC7
VMA10	13416000	V-type proton ATPase subunit G
TRS33	12947000	Trafficking protein particle complex subunit 33
TIM9	12808000	Mitochondrial import inner membrane translocase subunit TIM9
SSA2	12599000	Heat shock protein SSA2
POR1	12473000	Mitochondrial outer membrane protein porin 1
HTB2;HTB1	12416000	Histone H2B.2;Histone H2B.1
COX12	12144000	Cytochrome c oxidase subunit 6B
MRH1	11869000	Protein MRH1
RPS28A;RPS28B	11827000	40S ribosomal protein S28-A;40S ribosomal protein S28-B
YPS1	11682000	Aspartic proteinase 3;Aspartic proteinase 3 subunit alpha;Aspartic proteinase 3 subunit beta
ACB1	11384000	Acyl-CoA-binding protein
CDC19	11281000	Pyruvate kinase 1
RPL30	11037000	60S ribosomal protein L30
PEP4	10670000	Saccharopepsin
TSA1	10268000	Peroxiredoxin TSA1
CYC1;CYC7	10078000	Cytochrome c iso-1;Cytochrome c iso-2
ATP2	9943700	ATP synthase subunit beta, mitochondrial
RDL1	9797500	Thiosulfate sulfurtransferase RDL1, mitochondrial
RPL12B;RPL12A	9699900	60S ribosomal protein L12-B;60S ribosomal protein L12-A
MET6	9300500	5-methyltetrahydropteroyltriglutamate--homocysteine methyltransferase
HSP78	9295000	Heat shock protein 78, mitochondrial
RPS21A	9167400	40S ribosomal protein S21-A
RPS12	9087400	40S ribosomal protein S12
HYP2	9054100	Eukaryotic translation initiation factor 5A-1
PLB1	8906200	Lysophospholipase 1
GRX1	8879200	Glutaredoxin-1
RPS14A;RPS14B	8857700	40S ribosomal protein S14-A;40S ribosomal protein S14-B
RPL35B;RPL35A	8854400	60S ribosomal protein L35-B;60S ribosomal protein L35-A
PDI1	8747100	Protein disulfide-isomerase
RPL24B;RPL24A	8708000	60S ribosomal protein L24-B;60S ribosomal protein L24-A
ATP1	8672700	ATP synthase subunit alpha, mitochondrial
TAL1	8551900	Transaldolase
COX6	8330700	Cytochrome c oxidase subunit 6, mitochondrial
NCA3	8159900	Beta-glucosidase-like protein NCA3, mitochondrial
FET3	7672000	Iron transport multicopper oxidase FET3
MBF1	7390000	Multiprotein-bridging factor 1
HOR7	7341800	Protein HOR7
RPS0B;RPS0A	7160300	40S ribosomal protein S0-B;40S ribosomal protein S0-A
APE3	7000100	Aminopeptidase Y
INH1	6976800	ATPase inhibitor, mitochondrial
YPR010C-A	6713000	UPF0495 protein YPR010C-A
VMA4	6595000	V-type proton ATPase subunit E
KAR2	6571400	78 kDa glucose-regulated protein homolog
PRD1	6562200	Saccharolysin
PGI1	6389200	Glucose-6-phosphate isomerase
RPP1A	6350800	60S acidic ribosomal protein P1-alpha
CLC1	6301300	Clathrin light chain
RPL17A	6285700	60S ribosomal protein L17-A
	6087100	Cell wall protein YJL171C
FPR1	5955300	FK506-binding protein 1
AAC1;AAC3;PET9	5875000	ADP,ATP carrier protein 1;ADP,ATP carrier protein 3;ADP,ATP carrier protein 2
PHO3	5749800	Constitutive acid phosphatase
ATP16	5582000	ATP synthase subunit delta, mitochondrial
SUN4	5514400	Probable secreted beta-glucosidase SUN4
ADK1	5461300	Adenylate kinase
BMH2	5449800	Protein BMH2
PFY1	5434300	Profilin
RPS24B;RPS24A	5331300	40S ribosomal protein S24-B;40S ribosomal protein S24-A
	5190000	Putative serine carboxypeptidase YBR139W
YSP3	5155600	Subtilisin-like protease 3
RPL27B;RPL27A	5137900	60S ribosomal protein L27-B;60S ribosomal protein L27-A
MMF1	4951600	Protein MMF1, mitochondrial
MIC26	4795400	MICOS subunit MIC26
RPS26B;RPS26A	4700100	40S ribosomal protein S26-B;40S ribosomal protein S26-A
SUI1	4671700	Eukaryotic translation initiation factor eIF-1
RPL32	4487600	60S ribosomal protein L32
MET17	4476600	Protein MET17;O-acetylhomoserine sulfhydrylase;O-acetylserine sulfhydrylase
STM1	4416000	Suppressor protein STM1
PRB1	4382000	Cerevisin
SAG1	4251000	Alpha-agglutinin
OYE2	4235900	NADPH dehydrogenase 2
TMA17	4193700	Translation machinery-associated protein 17
RPS19B;RPS19A	4117100	40S ribosomal protein S19-B;40S ribosomal protein S19-A
KRE9	4020700	Cell wall synthesis protein KRE9
RPL8B;RPL8A	3589400	60S ribosomal protein L8-B;60S ribosomal protein L8-A
IPP1	3567300	Inorganic pyrophosphatase
ATP14	3476000	ATP synthase subunit H, mitochondrial
YRA1	3388900	RNA annealing protein YRA1
YBR085C-A	3310900	Uncharacterized protein YBR085C-A
ECM14	3281500	Putative metallocarboxypeptidase ECM14
TIM10	3169200	Mitochondrial import inner membrane translocase subunit TIM10
HSP31	3099900	Glutathione-independent glyoxalase HSP31
KEX1	2981100	Pheromone-processing carboxypeptidase KEX1
CPS1	2949300	Carboxypeptidase S
GDH1	2878600	NADP-specific glutamate dehydrogenase 1
RPS15	2875700	40S ribosomal protein S15
TUS1	2864600	Rho1 guanine nucleotide exchange factor TUS1
PST2	2856800	Protoplast secreted protein 2
GPP1;GPP2	2811000	Glycerol-1-phosphate phosphohydrolase 1;Glycerol-1-phosphate phosphohydrolase 2
SNC1	2805300	Synaptobrevin homolog 1
TIM13	2804200	Mitochondrial import inner membrane translocase subunit TIM13
ATP4	2795600	ATP synthase subunit 4, mitochondrial
ATH1	2728200	Vacuolar acid trehalase
PHO12	2711200	Acid phosphatase PHO12
MNN2	2516100	Alpha-1,2-mannosyltransferase MNN2
SSA1	2493100	Heat shock protein SSA1
HXK1	2474900	Hexokinase-1
CDA1	2431800	Chitin deacetylase 1
RPS7A	2410000	40S ribosomal protein S7-A
KRE2	2353600	Glycolipid 2-alpha-mannosyltransferase
DDR48	2319800	Stress protein DDR48
MRP8	2283400	Uncharacterized protein MRP8
SAM2	2253600	S-adenosylmethionine synthase 2
CUP1-2;CUP1-1	2250100	Copper metallothionein 1-2;Copper metallothionein 1-1
EFB1	2123300	Elongation factor 1-beta
RPS29B	2096500	40S ribosomal protein S29-B
PIL1	2095700	Sphingolipid long chain base-responsive protein PIL1
CYS3	2025800	Cystathionine gamma-lyase
DCW1	2013400	Mannan endo-1,6-alpha-mannosidase DCW1
ZPS1	1989600	Protein ZPS1
RPL4B;RPL4A	1956500	60S ribosomal protein L4-B;60S ribosomal protein L4-A
	1839300	FAS1 domain-containing protein YDR262W
RPS10A;RPS10B	1816900	40S ribosomal protein S10-A;40S ribosomal protein S10-B
SSP120	1814900	Protein SSP120
YOL019W	1747200	Uncharacterized membrane protein YOL019W
SSB2;SSB1	1721800	Heat shock protein SSB2;Heat shock protein SSB1
HXK2	1673000	Hexokinase-2
ABF2	1650200	ARS-binding factor 2, mitochondrial
RPS16B;RPS16A	1560100	40S ribosomal protein S16-B;40S ribosomal protein S16-A
COX4	1503700	Cytochrome c oxidase subunit 4, mitochondrial
TPM1	1416500	Tropomyosin-1
POP2	1409000	Poly(A) ribonuclease POP2
RPS18B;RPS18A	1382700	40S ribosomal protein S18-B;40S ribosomal protein S18-A
TRX3	1351300	Thioredoxin-3, mitochondrial
CPR4	1332000	Peptidyl-prolyl cis-trans isomerase CPR4
SPR1	1319400	Sporulation-specific glucan 1,3-beta-glucosidase
RPS9B;RPS9A	1286300	40S ribosomal protein S9-B;40S ribosomal protein S9-A
MRP51	1281000	37S ribosomal protein MRP51, mitochondrial
GRX6	1242000	Monothiol glutaredoxin-6
TY1A-LR1;TY1B-PL;TY1B-OR;TY1B-NL2;TY1B-PR3;TY1B-DR6;TY1B-DR5;TY1B-LR2;TY1B-LR3;TY1B-PR1;TY1B-JR1;TY1B-JR2;TY1B-ML2;TY1B-BR;TY1A-NL2;TY1B-GR3;TY1B-OL;TY1B-GR2;TY1B-GR1;TY1B-LR1;TY1B-ML1;TY1B-MR2;TY1B-DR1;TY1B-ER2;TY1B-ER1;TY1B-PR2;TY1B-DR4;TY1A-H;TY1B-H;TY1A-OL;TY1A-PL;TY1A-DR1;TY1A-PR1;TY1A-OR;TY1A-PR2;TY1A-DR5;TY1A-ER2;TY1A-JR2;TY1A-ML2;TY1A-GR3;TY1A-LR3;TY1A-JR1;TY1A-LR2;TY1A-PR3;TY1A-ER1;TY1A-…	1203900	Transposon Ty1-LR1 Gag polyprotein;Capsid protein;Gag-p4;Transposon Ty1-PL Gag-Pol polyprotein;Capsid protein;Ty1 protease;Integrase;Reverse transcriptase/ribonuclease H;Transposon Ty1-OR Gag-Pol polyprotein;Capsid protein;Ty1 protease;Integrase;Reverse transcriptase/ribonuclease H;Transposon Ty1-NL2 Gag-Pol polyprotein;Capsid protein;Ty1 protease;Integrase;Reverse transcriptase/ribonuclease H;Tr…
MLC1	1183000	Myosin light chain 1
TDH1	1177000	Glyceraldehyde-3-phosphate dehydrogenase 1
TMA19	1140300	Translationally-controlled tumor protein homolog
RBG2	1132600	Ribosome-interacting GTPase 2
HSC82;HSP82	1048900	ATP-dependent molecular chaperone HSC82;ATP-dependent molecular chaperone HSP82
SSO2	1019900	Protein SSO2
RPL38	994810	60S ribosomal protein L38
COR1	974950	Cytochrome b-c1 complex subunit 1, mitochondrial
YNK1	953000	Nucleoside diphosphate kinase
RPL6A;RPL6B	952710	60S ribosomal protein L6-A;60S ribosomal protein L6-B
HMF1	931530	Protein HMF1
YPL225W	920770	Protein PBDC1 homolog
GDA1	910740	Guanosine-diphosphatase
RPS5	906440	40S ribosomal protein S5
ITR1	897810	Myo-inositol transporter 1
RTC3	867330	Restriction of telomere capping protein 3
RPL16A	856410	60S ribosomal protein L16-A
INP54	843590	Phosphatidylinositol 4,5-bisphosphate 5-phosphatase INP54
SSE1	826170	Heat shock protein homolog SSE1
RPS6B;RPS6A	824080	40S ribosomal protein S6-B;40S ribosomal protein S6-A
PSA1	819910	Mannose-1-phosphate guanyltransferase
RPP0	815460	60S acidic ribosomal protein P0
PGM2;PGM1	814190	Phosphoglucomutase 2;Phosphoglucomutase 1
SLK19	810790	Kinetochore protein SLK19
RBL2	782140	Tubulin-specific chaperone A
	771020	Uncharacterized oxidoreductase YMR226C
BMH1	757870	Protein BMH1
IFM1	739250	Translation initiation factor IF-2, mitochondrial
RPL16B	725970	60S ribosomal protein L16-B
ATP7	724770	ATP synthase subunit d, mitochondrial
NQM1	692330	Transaldolase NQM1
SSA3	677670	Heat shock protein SSA3
VMS1	669660	Protein VMS1
	653240	NADPH-dependent alpha-keto amide reductase
GND1;GND2	616050	6-phosphogluconate dehydrogenase, decarboxylating 1;6-phosphogluconate dehydrogenase, decarboxylating 2
SSO1	613930	Protein SSO1
HSP60	610250	Heat shock protein 60, mitochondrial
SNF7	603760	Vacuolar-sorting protein SNF7
OM45	590250	Mitochondrial outer membrane protein OM45
RPS8B;RPS8A	582240	40S ribosomal protein S8-B;40S ribosomal protein S8-A
KTR4	569620	Probable mannosyltransferase KTR4
HBN1	565820	Putative nitroreductase HBN1
KRE6;SKN1	561110	Beta-glucan synthesis-associated protein KRE6;Beta-glucan synthesis-associated protein SKN1
FET5	539210	Iron transport multicopper oxidase FET5
MOT1	532220	TATA-binding protein-associated factor MOT1
GVP36	529810	Protein GVP36
SOL3	488110	6-phosphogluconolactonase 3
SAC6	483170	Fimbrin
KTR6	481030	Mannosyltransferase KTR6
MCR1	472010	NADH-cytochrome b5 reductase 2;NADH-cytochrome b5 reductase p34 form;NADH-cytochrome b5 reductase p32 form
CYT1	466580	Cytochrome c1, heme protein, mitochondrial
	465570	Uncharacterized protein YNL134C
GRX7	455650	Monothiol glutaredoxin-7
INO1	441070	Inositol-3-phosphate synthase
MDG1	438500	Signal transduction protein MDG1
PDE2	419160	3,5-cyclic-nucleotide phosphodiesterase 2
NUP192	410500	Nucleoporin NUP192
UBC1	407640	Ubiquitin-conjugating enzyme E2 1
HKR1	394140	Signaling mucin HKR1
RAS2	390820	Ras-like protein 2
ASC1	390810	Guanine nucleotide-binding protein subunit beta-like protein
TDH2	375040	Glyceraldehyde-3-phosphate dehydrogenase 2
GCN1	359060	Translational activator GCN1
FMN1	351810	Riboflavin kinase
YKL077W	341600	Uncharacterized protein YKL077W
RPS3	321620	40S ribosomal protein S3
MBP1	318730	Transcription factor MBP1
SKP1	308590	Suppressor of kinetochore protein 1
RTN1	302230	Reticulon-like protein 1
RPL5	295550	60S ribosomal protein L5
GTB1	293760	Glucosidase 2 subunit beta
SHM2	291820	Serine hydroxymethyltransferase, cytosolic
YHR202W	271590	Uncharacterized protein YHR202W
HOM2	267090	Aspartate-semialdehyde dehydrogenase
	258470	Uncharacterized protein YCL049C
QCR2	246650	Cytochrome b-c1 complex subunit 2, mitochondrial
PLB2	246450	Lysophospholipase 2
APA1	231770	Protein APA1;5,5-P-1,P-4-tetraphosphate phosphorylase;ADP-sulfurylase
KTR1	218140	Alpha-1,2 mannosyltransferase KTR1
YHM2	212280	Citrate/oxoglutarate carrier protein
HOM6	209040	Homoserine dehydrogenase
VMA2	203200	V-type proton ATPase subunit B
SGT2	200160	Small glutamine-rich tetratricopeptide repeat-containing protein 2
FLC2	186450	Flavin carrier protein 2
LEU2	186410	3-isopropylmalate dehydrogenase
AFI1	180030	ARF3-interacting protein 1
THR4	175180	Threonine synthase
RNR2	162010	Ribonucleoside-diphosphate reductase small chain 1
RRP5	145160	rRNA biogenesis protein RRP5
ADE1	128560	Phosphoribosylaminoimidazole-succinocarboxamide synthase
TKL1	127800	Transketolase 1
PKH2	111860	Serine/threonine-protein kinase PKH2
FKS1	72713	1,3-beta-glucan synthase component FKS1
QCR7	0	Cytochrome b-c1 complex subunit 7
ARF1	0	ADP-ribosylation factor 1
NHP6A	0	Non-histone chromosomal protein 6A
FCY2	0	Purine-cytosine permease FCY2
RPO26	0	DNA-directed RNA polymerases I, II, and III subunit RPABC2
EFT1	0	Elongation factor 2
	0	Uncharacterized protein YEL043W
EDE1	0	EH domain-containing and endocytosis protein 1
SET3	0	SET domain-containing protein 3
VRP1	0	Verprolin
RPG1	0	Eukaryotic translation initiation factor 3 subunit A
OST1	0	Dolichyl-diphosphooligosaccharide--protein glycosyltransferase subunit 1
RPL17B	0	60S ribosomal protein L17-B
RPS7B	0	40S ribosomal protein S7-B
RIM21	0	pH-response regulator protein palH/RIM21
LYS20;LYS21	0	Homocitrate synthase, cytosolic isozyme;Homocitrate synthase, mitochondrial
RPL21B;RPL21A	0	60S ribosomal protein L21-B;60S ribosomal protein L21-A
ESF1	0	Pre-rRNA-processing protein ESF1
